# Supplementary material for: Data leakage inflates prediction performance in connectome-based machine learning models
Source: Nat Commun. 2024 Feb 28;15:1829. doi: 10.1038/s41467-024-46150-w (PMC10901797; doi:10.1038/s41467-024-46150-w)
Supplement: Supplementary file 4 — Source Data [file 41467_2024_46150_MOESM4_ESM.xlsx]

## Sheet: figure_2
pheno	dataset	seed	leakage_type	r	q2	r_coef	feat_overlap	r_yp	spearman_network_feat	mean_r	mean_q2	med_r	med_q2
Age	hcpd	7	Gold standard	0.793666	0.622851	1	1	1	1	0.798318	0.630247	0.797999	0.628965
Age	hcpd	76	Gold standard	0.794643	0.622704	1	1	1	1	0.798318	0.630247	0.797999	0.628965
Age	hcpd	21	Gold standard	0.788632	0.614653	1	1	1	1	0.798318	0.630247	0.797999	0.628965
Matrix reasoning	hcpd	58	Gold standard	0.310072	0.0905677	1	1	1	1	0.292547	0.0748312	0.295841	0.077805
Attention problems	hcpd	3	Gold standard	0.00228039	-0.120101	1	1	1	1	0.0132066	-0.13123	0.014263	-0.128069
Age	hcpd	78	Gold standard	0.801875	0.634297	1	1	1	1	0.798318	0.630247	0.797999	0.628965
Attention problems	hcpd	12	Gold standard	0.0442482	-0.113834	1	1	1	1	0.0132066	-0.13123	0.014263	-0.128069
Attention problems	hcpd	88	Gold standard	-0.0207414	-0.137111	1	1	1	1	0.0132066	-0.13123	0.014263	-0.128069
Matrix reasoning	hcpd	67	Gold standard	0.308331	0.0864415	1	1	1	1	0.292547	0.0748312	0.295841	0.077805
Age	hcpd	19	Gold standard	0.797226	0.628318	1	1	1	1	0.798318	0.630247	0.797999	0.628965
Age	hcpd	98	Gold standard	0.798155	0.632573	1	1	1	1	0.798318	0.630247	0.797999	0.628965
Matrix reasoning	hcpd	75	Gold standard	0.276591	0.0646049	1	1	1	1	0.292547	0.0748312	0.295841	0.077805
Matrix reasoning	hcpd	7	Gold standard	0.247056	0.0331526	1	1	1	1	0.292547	0.0748312	0.295841	0.077805
Matrix reasoning	hcpd	29	Gold standard	0.303104	0.0822386	1	1	1	1	0.292547	0.0748312	0.295841	0.077805
Matrix reasoning	hcpd	71	Gold standard	0.313976	0.0926552	1	1	1	1	0.292547	0.0748312	0.295841	0.077805
Age	hcpd	0	Gold standard	0.797991	0.627953	1	1	1	1	0.798318	0.630247	0.797999	0.628965
Matrix reasoning	hcpd	81	Gold standard	0.308995	0.0881243	1	1	1	1	0.292547	0.0748312	0.295841	0.077805
Age	hcpd	62	Gold standard	0.802243	0.638412	1	1	1	1	0.798318	0.630247	0.797999	0.628965
Age	hcpd	72	Gold standard	0.785948	0.611584	1	1	1	1	0.798318	0.630247	0.797999	0.628965
Matrix reasoning	hcpd	9	Gold standard	0.312018	0.0894697	1	1	1	1	0.292547	0.0748312	0.295841	0.077805
Attention problems	hcpd	68	Gold standard	-0.00473951	-0.142871	1	1	1	1	0.0132066	-0.13123	0.014263	-0.128069
Age	hcpd	59	Gold standard	0.79837	0.629386	1	1	1	1	0.798318	0.630247	0.797999	0.628965
Age	hcpd	40	Gold standard	0.808155	0.650504	1	1	1	1	0.798318	0.630247	0.797999	0.628965
Age	hcpd	49	Gold standard	0.796244	0.625167	1	1	1	1	0.798318	0.630247	0.797999	0.628965
Attention problems	hcpd	55	Gold standard	0.0135784	-0.113828	1	1	1	1	0.0132066	-0.13123	0.014263	-0.128069
Matrix reasoning	hcpd	1	Gold standard	0.282991	0.0665356	1	1	1	1	0.292547	0.0748312	0.295841	0.077805
Matrix reasoning	hcpd	89	Gold standard	0.32463	0.0992026	1	1	1	1	0.292547	0.0748312	0.295841	0.077805
Attention problems	hcpd	83	Gold standard	0.0166842	-0.100023	1	1	1	1	0.0132066	-0.13123	0.014263	-0.128069
Matrix reasoning	hcpd	13	Gold standard	0.286584	0.068778	1	1	1	1	0.292547	0.0748312	0.295841	0.077805
Attention problems	hcpd	17	Gold standard	0.0340277	-0.116386	1	1	1	1	0.0132066	-0.13123	0.014263	-0.128069
Age	hcpd	73	Gold standard	0.787543	0.613439	1	1	1	1	0.798318	0.630247	0.797999	0.628965
Attention problems	hcpd	10	Gold standard	0.0872843	-0.0843011	1	1	1	1	0.0132066	-0.13123	0.014263	-0.128069
Matrix reasoning	hcpd	59	Gold standard	0.299413	0.0807398	1	1	1	1	0.292547	0.0748312	0.295841	0.077805
Matrix reasoning	hcpd	49	Gold standard	0.304556	0.0836078	1	1	1	1	0.292547	0.0748312	0.295841	0.077805
Matrix reasoning	hcpd	18	Gold standard	0.300452	0.0806292	1	1	1	1	0.292547	0.0748312	0.295841	0.077805
Age	hcpd	17	Gold standard	0.799	0.630732	1	1	1	1	0.798318	0.630247	0.797999	0.628965
Attention problems	hcpd	67	Gold standard	-0.0354408	-0.180101	1	1	1	1	0.0132066	-0.13123	0.014263	-0.128069
Attention problems	hcpd	22	Gold standard	0.0021374	-0.131454	1	1	1	1	0.0132066	-0.13123	0.014263	-0.128069
Age	hcpd	16	Gold standard	0.800268	0.630953	1	1	1	1	0.798318	0.630247	0.797999	0.628965
Attention problems	hcpd	21	Gold standard	0.0244066	-0.154341	1	1	1	1	0.0132066	-0.13123	0.014263	-0.128069
Attention problems	hcpd	66	Gold standard	-0.0396163	-0.134657	1	1	1	1	0.0132066	-0.13123	0.014263	-0.128069
Attention problems	hcpd	53	Gold standard	0.0353633	-0.110498	1	1	1	1	0.0132066	-0.13123	0.014263	-0.128069
Matrix reasoning	hcpd	66	Gold standard	0.297996	0.0792859	1	1	1	1	0.292547	0.0748312	0.295841	0.077805
Matrix reasoning	hcpd	61	Gold standard	0.310096	0.0900211	1	1	1	1	0.292547	0.0748312	0.295841	0.077805
Age	hcpd	79	Gold standard	0.793866	0.621279	1	1	1	1	0.798318	0.630247	0.797999	0.628965
Age	hcpd	1	Gold standard	0.801714	0.637651	1	1	1	1	0.798318	0.630247	0.797999	0.628965
Matrix reasoning	hcpd	2	Gold standard	0.30382	0.0859979	1	1	1	1	0.292547	0.0748312	0.295841	0.077805
Matrix reasoning	hcpd	14	Gold standard	0.273755	0.0601827	1	1	1	1	0.292547	0.0748312	0.295841	0.077805
Attention problems	hcpd	71	Gold standard	0.0380797	-0.0964067	1	1	1	1	0.0132066	-0.13123	0.014263	-0.128069
Matrix reasoning	hcpd	62	Gold standard	0.306192	0.0868669	1	1	1	1	0.292547	0.0748312	0.295841	0.077805
Age	hcpd	45	Gold standard	0.802497	0.639538	1	1	1	1	0.798318	0.630247	0.797999	0.628965
Matrix reasoning	hcpd	56	Gold standard	0.298359	0.0789197	1	1	1	1	0.292547	0.0748312	0.295841	0.077805
Age	hcpd	52	Gold standard	0.797788	0.627847	1	1	1	1	0.798318	0.630247	0.797999	0.628965
Matrix reasoning	hcpd	41	Gold standard	0.315843	0.0925771	1	1	1	1	0.292547	0.0748312	0.295841	0.077805
Matrix reasoning	hcpd	55	Gold standard	0.262794	0.0494774	1	1	1	1	0.292547	0.0748312	0.295841	0.077805
Attention problems	hcpd	28	Gold standard	0.0381319	-0.131705	1	1	1	1	0.0132066	-0.13123	0.014263	-0.128069
Age	hcpd	48	Gold standard	0.801474	0.637848	1	1	1	1	0.798318	0.630247	0.797999	0.628965
Age	hcpd	91	Gold standard	0.794196	0.621577	1	1	1	1	0.798318	0.630247	0.797999	0.628965
Attention problems	hcpd	0	Gold standard	-0.0375314	-0.176464	1	1	1	1	0.0132066	-0.13123	0.014263	-0.128069
Age	hcpd	10	Gold standard	0.806683	0.645151	1	1	1	1	0.798318	0.630247	0.797999	0.628965
Attention problems	hcpd	65	Gold standard	0.0297995	-0.121789	1	1	1	1	0.0132066	-0.13123	0.014263	-0.128069
Attention problems	hcpd	59	Gold standard	-0.0140995	-0.128438	1	1	1	1	0.0132066	-0.13123	0.014263	-0.128069
Attention problems	hcpd	52	Gold standard	0.0359974	-0.0921319	1	1	1	1	0.0132066	-0.13123	0.014263	-0.128069
Attention problems	hcpd	43	Gold standard	0.0182958	-0.106544	1	1	1	1	0.0132066	-0.13123	0.014263	-0.128069
Matrix reasoning	hcpd	53	Gold standard	0.308218	0.09021	1	1	1	1	0.292547	0.0748312	0.295841	0.077805
Attention problems	hcpd	60	Gold standard	0.0120348	-0.133904	1	1	1	1	0.0132066	-0.13123	0.014263	-0.128069
Attention problems	hcpd	40	Gold standard	0.007846	-0.14728	1	1	1	1	0.0132066	-0.13123	0.014263	-0.128069
Attention problems	hcpd	57	Gold standard	0.0939138	-0.0650287	1	1	1	1	0.0132066	-0.13123	0.014263	-0.128069
Attention problems	hcpd	45	Gold standard	0.0161244	-0.133892	1	1	1	1	0.0132066	-0.13123	0.014263	-0.128069
Matrix reasoning	hcpd	36	Gold standard	0.326157	0.101379	1	1	1	1	0.292547	0.0748312	0.295841	0.077805
Age	hcpd	96	Gold standard	0.796414	0.630404	1	1	1	1	0.798318	0.630247	0.797999	0.628965
Matrix reasoning	hcpd	99	Gold standard	0.291759	0.0763925	1	1	1	1	0.292547	0.0748312	0.295841	0.077805
Attention problems	hcpd	82	Gold standard	0.0766151	-0.0623713	1	1	1	1	0.0132066	-0.13123	0.014263	-0.128069
Matrix reasoning	hcpd	42	Gold standard	0.261138	0.0520979	1	1	1	1	0.292547	0.0748312	0.295841	0.077805
Attention problems	hcpd	46	Gold standard	0.0662733	-0.10378	1	1	1	1	0.0132066	-0.13123	0.014263	-0.128069
Age	hcpd	97	Gold standard	0.793434	0.622229	1	1	1	1	0.798318	0.630247	0.797999	0.628965
Matrix reasoning	hcpd	31	Gold standard	0.264135	0.0541002	1	1	1	1	0.292547	0.0748312	0.295841	0.077805
Matrix reasoning	hcpd	10	Gold standard	0.305932	0.0857045	1	1	1	1	0.292547	0.0748312	0.295841	0.077805
Matrix reasoning	hcpd	88	Gold standard	0.271546	0.0596548	1	1	1	1	0.292547	0.0748312	0.295841	0.077805
Age	hcpd	66	Gold standard	0.795431	0.624434	1	1	1	1	0.798318	0.630247	0.797999	0.628965
Matrix reasoning	hcpd	63	Gold standard	0.269643	0.0556758	1	1	1	1	0.292547	0.0748312	0.295841	0.077805
Matrix reasoning	hcpd	52	Gold standard	0.276846	0.0621934	1	1	1	1	0.292547	0.0748312	0.295841	0.077805
Attention problems	hcpd	6	Gold standard	0.00883162	-0.132856	1	1	1	1	0.0132066	-0.13123	0.014263	-0.128069
Matrix reasoning	hcpd	40	Gold standard	0.271067	0.05685	1	1	1	1	0.292547	0.0748312	0.295841	0.077805
Matrix reasoning	hcpd	16	Gold standard	0.282602	0.0672325	1	1	1	1	0.292547	0.0748312	0.295841	0.077805
Matrix reasoning	hcpd	50	Gold standard	0.279268	0.061657	1	1	1	1	0.292547	0.0748312	0.295841	0.077805
Matrix reasoning	hcpd	82	Gold standard	0.307849	0.0849702	1	1	1	1	0.292547	0.0748312	0.295841	0.077805
Attention problems	hcpd	63	Gold standard	-0.0199781	-0.197546	1	1	1	1	0.0132066	-0.13123	0.014263	-0.128069
Attention problems	hcpd	54	Gold standard	0.0504599	-0.102164	1	1	1	1	0.0132066	-0.13123	0.014263	-0.128069
Age	hcpd	99	Gold standard	0.802096	0.634568	1	1	1	1	0.798318	0.630247	0.797999	0.628965
Age	hcpd	24	Gold standard	0.808644	0.64929	1	1	1	1	0.798318	0.630247	0.797999	0.628965
Matrix reasoning	hcpd	48	Gold standard	0.277693	0.0644167	1	1	1	1	0.292547	0.0748312	0.295841	0.077805
Attention problems	hcpd	97	Gold standard	0.0467016	-0.0944315	1	1	1	1	0.0132066	-0.13123	0.014263	-0.128069
Matrix reasoning	hcpd	6	Gold standard	0.275202	0.0597543	1	1	1	1	0.292547	0.0748312	0.295841	0.077805
Attention problems	hcpd	92	Gold standard	0.0109453	-0.109455	1	1	1	1	0.0132066	-0.13123	0.014263	-0.128069
Attention problems	hcpd	30	Gold standard	-0.0304028	-0.192161	1	1	1	1	0.0132066	-0.13123	0.014263	-0.128069
Age	hcpd	42	Gold standard	0.793941	0.622912	1	1	1	1	0.798318	0.630247	0.797999	0.628965
Matrix reasoning	hcpd	73	Gold standard	0.2801	0.0650549	1	1	1	1	0.292547	0.0748312	0.295841	0.077805
Matrix reasoning	hcpd	85	Gold standard	0.322302	0.0985134	1	1	1	1	0.292547	0.0748312	0.295841	0.077805
Age	hcpd	29	Gold standard	0.798861	0.629322	1	1	1	1	0.798318	0.630247	0.797999	0.628965
Attention problems	hcpd	51	Gold standard	0.0460146	-0.142789	1	1	1	1	0.0132066	-0.13123	0.014263	-0.128069
Attention problems	hcpd	91	Gold standard	0.0437313	-0.123006	1	1	1	1	0.0132066	-0.13123	0.014263	-0.128069
Matrix reasoning	hcpd	33	Gold standard	0.289742	0.0740475	1	1	1	1	0.292547	0.0748312	0.295841	0.077805
Attention problems	hcpd	4	Gold standard	-0.0136692	-0.185463	1	1	1	1	0.0132066	-0.13123	0.014263	-0.128069
Attention problems	hcpd	47	Gold standard	0.0691833	-0.111794	1	1	1	1	0.0132066	-0.13123	0.014263	-0.128069
Age	hcpd	93	Gold standard	0.803197	0.639819	1	1	1	1	0.798318	0.630247	0.797999	0.628965
Age	hcpd	26	Gold standard	0.795218	0.625847	1	1	1	1	0.798318	0.630247	0.797999	0.628965
Attention problems	hcpd	74	Gold standard	0.0723675	-0.107414	1	1	1	1	0.0132066	-0.13123	0.014263	-0.128069
Attention problems	hcpd	80	Gold standard	-0.000753743	-0.148985	1	1	1	1	0.0132066	-0.13123	0.014263	-0.128069
Matrix reasoning	hcpd	8	Gold standard	0.284295	0.0695819	1	1	1	1	0.292547	0.0748312	0.295841	0.077805
Age	hcpd	94	Gold standard	0.808423	0.647522	1	1	1	1	0.798318	0.630247	0.797999	0.628965
Attention problems	hcpd	69	Gold standard	-0.00143172	-0.148993	1	1	1	1	0.0132066	-0.13123	0.014263	-0.128069
Matrix reasoning	hcpd	77	Gold standard	0.298656	0.0806182	1	1	1	1	0.292547	0.0748312	0.295841	0.077805
Attention problems	hcpd	76	Gold standard	0.0372562	-0.0897208	1	1	1	1	0.0132066	-0.13123	0.014263	-0.128069
Age	hcpd	12	Gold standard	0.79785	0.627857	1	1	1	1	0.798318	0.630247	0.797999	0.628965
Matrix reasoning	hcpd	46	Gold standard	0.252493	0.0439572	1	1	1	1	0.292547	0.0748312	0.295841	0.077805
Age	hcpd	38	Gold standard	0.798411	0.628914	1	1	1	1	0.798318	0.630247	0.797999	0.628965
Age	hcpd	57	Gold standard	0.804387	0.641177	1	1	1	1	0.798318	0.630247	0.797999	0.628965
Attention problems	hcpd	48	Gold standard	0.0263492	-0.131325	1	1	1	1	0.0132066	-0.13123	0.014263	-0.128069
Age	hcpd	41	Gold standard	0.792875	0.621405	1	1	1	1	0.798318	0.630247	0.797999	0.628965
Matrix reasoning	hcpd	23	Gold standard	0.315517	0.092987	1	1	1	1	0.292547	0.0748312	0.295841	0.077805
Age	hcpd	37	Gold standard	0.791917	0.623123	1	1	1	1	0.798318	0.630247	0.797999	0.628965
Attention problems	hcpd	24	Gold standard	0.00159623	-0.144913	1	1	1	1	0.0132066	-0.13123	0.014263	-0.128069
Attention problems	hcpd	75	Gold standard	0.0715669	-0.107366	1	1	1	1	0.0132066	-0.13123	0.014263	-0.128069
Matrix reasoning	hcpd	24	Gold standard	0.330816	0.104942	1	1	1	1	0.292547	0.0748312	0.295841	0.077805
Age	hcpd	44	Gold standard	0.800973	0.635412	1	1	1	1	0.798318	0.630247	0.797999	0.628965
Attention problems	hcpd	25	Gold standard	0.037491	-0.117016	1	1	1	1	0.0132066	-0.13123	0.014263	-0.128069
Matrix reasoning	hcpd	95	Gold standard	0.314499	0.0926963	1	1	1	1	0.292547	0.0748312	0.295841	0.077805
Attention problems	hcpd	93	Gold standard	-0.0189117	-0.120406	1	1	1	1	0.0132066	-0.13123	0.014263	-0.128069
Attention problems	hcpd	33	Gold standard	-0.00278119	-0.142594	1	1	1	1	0.0132066	-0.13123	0.014263	-0.128069
Matrix reasoning	hcpd	11	Gold standard	0.314529	0.0925355	1	1	1	1	0.292547	0.0748312	0.295841	0.077805
Age	hcpd	60	Gold standard	0.79611	0.625797	1	1	1	1	0.798318	0.630247	0.797999	0.628965
Matrix reasoning	hcpd	3	Gold standard	0.250892	0.0438018	1	1	1	1	0.292547	0.0748312	0.295841	0.077805
Age	hcpd	84	Gold standard	0.802569	0.634146	1	1	1	1	0.798318	0.630247	0.797999	0.628965
Age	hcpd	55	Gold standard	0.798305	0.628938	1	1	1	1	0.798318	0.630247	0.797999	0.628965
Age	hcpd	20	Gold standard	0.79853	0.629357	1	1	1	1	0.798318	0.630247	0.797999	0.628965
Attention problems	hcpd	37	Gold standard	0.0099483	-0.118775	1	1	1	1	0.0132066	-0.13123	0.014263	-0.128069
Age	hcpd	30	Gold standard	0.804548	0.640608	1	1	1	1	0.798318	0.630247	0.797999	0.628965
Matrix reasoning	hcpd	64	Gold standard	0.322716	0.0972746	1	1	1	1	0.292547	0.0748312	0.295841	0.077805
Age	hcpd	5	Gold standard	0.797824	0.627179	1	1	1	1	0.798318	0.630247	0.797999	0.628965
Matrix reasoning	hcpd	22	Gold standard	0.298982	0.0778575	1	1	1	1	0.292547	0.0748312	0.295841	0.077805
Age	hcpd	25	Gold standard	0.809993	0.651844	1	1	1	1	0.798318	0.630247	0.797999	0.628965
Matrix reasoning	hcpd	28	Gold standard	0.302399	0.0819918	1	1	1	1	0.292547	0.0748312	0.295841	0.077805
Attention problems	hcpd	96	Gold standard	0.0287156	-0.0964567	1	1	1	1	0.0132066	-0.13123	0.014263	-0.128069
Matrix reasoning	hcpd	0	Gold standard	0.293283	0.0793597	1	1	1	1	0.292547	0.0748312	0.295841	0.077805
Matrix reasoning	hcpd	84	Gold standard	0.258652	0.0493503	1	1	1	1	0.292547	0.0748312	0.295841	0.077805
Matrix reasoning	hcpd	34	Gold standard	0.279251	0.0619204	1	1	1	1	0.292547	0.0748312	0.295841	0.077805
Attention problems	hcpd	15	Gold standard	0.0559444	-0.120643	1	1	1	1	0.0132066	-0.13123	0.014263	-0.128069
Matrix reasoning	hcpd	96	Gold standard	0.285455	0.070856	1	1	1	1	0.292547	0.0748312	0.295841	0.077805
Attention problems	hcpd	35	Gold standard	-0.0183782	-0.183102	1	1	1	1	0.0132066	-0.13123	0.014263	-0.128069
Age	hcpd	11	Gold standard	0.79395	0.623258	1	1	1	1	0.798318	0.630247	0.797999	0.628965
Matrix reasoning	hcpd	79	Gold standard	0.254253	0.0433764	1	1	1	1	0.292547	0.0748312	0.295841	0.077805
Age	hcpd	74	Gold standard	0.793161	0.621324	1	1	1	1	0.798318	0.630247	0.797999	0.628965
Age	hcpd	27	Gold standard	0.799966	0.632198	1	1	1	1	0.798318	0.630247	0.797999	0.628965
Age	hcpd	36	Gold standard	0.788408	0.613685	1	1	1	1	0.798318	0.630247	0.797999	0.628965
Matrix reasoning	hcpd	92	Gold standard	0.284985	0.0681952	1	1	1	1	0.292547	0.0748312	0.295841	0.077805
Matrix reasoning	hcpd	37	Gold standard	0.297326	0.0787734	1	1	1	1	0.292547	0.0748312	0.295841	0.077805
Age	hcpd	8	Gold standard	0.800427	0.63475	1	1	1	1	0.798318	0.630247	0.797999	0.628965
Age	hcpd	39	Gold standard	0.795323	0.627195	1	1	1	1	0.798318	0.630247	0.797999	0.628965
Attention problems	hcpd	99	Gold standard	0.0506917	-0.117778	1	1	1	1	0.0132066	-0.13123	0.014263	-0.128069
Matrix reasoning	hcpd	80	Gold standard	0.274727	0.0614302	1	1	1	1	0.292547	0.0748312	0.295841	0.077805
Matrix reasoning	hcpd	72	Gold standard	0.307707	0.0896263	1	1	1	1	0.292547	0.0748312	0.295841	0.077805
Attention problems	hcpd	11	Gold standard	0.0253246	-0.131188	1	1	1	1	0.0132066	-0.13123	0.014263	-0.128069
Age	hcpd	83	Gold standard	0.798607	0.629267	1	1	1	1	0.798318	0.630247	0.797999	0.628965
Attention problems	hcpd	95	Gold standard	-0.00264305	-0.158828	1	1	1	1	0.0132066	-0.13123	0.014263	-0.128069
Attention problems	hcpd	2	Gold standard	0.0390023	-0.102503	1	1	1	1	0.0132066	-0.13123	0.014263	-0.128069
Matrix reasoning	hcpd	60	Gold standard	0.295493	0.0741994	1	1	1	1	0.292547	0.0748312	0.295841	0.077805
Matrix reasoning	hcpd	27	Gold standard	0.293201	0.0741154	1	1	1	1	0.292547	0.0748312	0.295841	0.077805
Attention problems	hcpd	79	Gold standard	-0.0204022	-0.129111	1	1	1	1	0.0132066	-0.13123	0.014263	-0.128069
Age	hcpd	33	Gold standard	0.807898	0.646059	1	1	1	1	0.798318	0.630247	0.797999	0.628965
Attention problems	hcpd	84	Gold standard	-0.00156175	-0.122615	1	1	1	1	0.0132066	-0.13123	0.014263	-0.128069
Matrix reasoning	hcpd	4	Gold standard	0.258149	0.0476606	1	1	1	1	0.292547	0.0748312	0.295841	0.077805
Attention problems	hcpd	90	Gold standard	0.0195495	-0.20343	1	1	1	1	0.0132066	-0.13123	0.014263	-0.128069
Age	hcpd	2	Gold standard	0.816213	0.657391	1	1	1	1	0.798318	0.630247	0.797999	0.628965
Matrix reasoning	hcpd	97	Gold standard	0.307798	0.0872743	1	1	1	1	0.292547	0.0748312	0.295841	0.077805
Matrix reasoning	hcpd	57	Gold standard	0.283048	0.0687136	1	1	1	1	0.292547	0.0748312	0.295841	0.077805
Age	hcpd	69	Gold standard	0.797553	0.632802	1	1	1	1	0.798318	0.630247	0.797999	0.628965
Matrix reasoning	hcpd	35	Gold standard	0.285961	0.0676416	1	1	1	1	0.292547	0.0748312	0.295841	0.077805
Matrix reasoning	hcpd	70	Gold standard	0.284698	0.0682493	1	1	1	1	0.292547	0.0748312	0.295841	0.077805
Attention problems	hcpd	98	Gold standard	0.0529743	-0.0767887	1	1	1	1	0.0132066	-0.13123	0.014263	-0.128069
Attention problems	hcpd	62	Gold standard	0.0192804	-0.111818	1	1	1	1	0.0132066	-0.13123	0.014263	-0.128069
Attention problems	hcpd	86	Gold standard	0.00978829	-0.110734	1	1	1	1	0.0132066	-0.13123	0.014263	-0.128069
Attention problems	hcpd	20	Gold standard	-0.0222776	-0.131076	1	1	1	1	0.0132066	-0.13123	0.014263	-0.128069
Matrix reasoning	hcpd	86	Gold standard	0.268326	0.0555116	1	1	1	1	0.292547	0.0748312	0.295841	0.077805
Attention problems	hcpd	56	Gold standard	-0.0457304	-0.166509	1	1	1	1	0.0132066	-0.13123	0.014263	-0.128069
Matrix reasoning	hcpd	39	Gold standard	0.310084	0.08944	1	1	1	1	0.292547	0.0748312	0.295841	0.077805
Attention problems	hcpd	85	Gold standard	0.0306527	-0.0835107	1	1	1	1	0.0132066	-0.13123	0.014263	-0.128069
Age	hcpd	68	Gold standard	0.801507	0.637207	1	1	1	1	0.798318	0.630247	0.797999	0.628965
Age	hcpd	18	Gold standard	0.797267	0.627218	1	1	1	1	0.798318	0.630247	0.797999	0.628965
Attention problems	hcpd	9	Gold standard	0.0410174	-0.1277	1	1	1	1	0.0132066	-0.13123	0.014263	-0.128069
Age	hcpd	64	Gold standard	0.801752	0.634427	1	1	1	1	0.798318	0.630247	0.797999	0.628965
Matrix reasoning	hcpd	78	Gold standard	0.289567	0.0728835	1	1	1	1	0.292547	0.0748312	0.295841	0.077805
Attention problems	hcpd	77	Gold standard	-0.0261393	-0.133914	1	1	1	1	0.0132066	-0.13123	0.014263	-0.128069
Age	hcpd	58	Gold standard	0.801227	0.63262	1	1	1	1	0.798318	0.630247	0.797999	0.628965
Matrix reasoning	hcpd	93	Gold standard	0.293913	0.075407	1	1	1	1	0.292547	0.0748312	0.295841	0.077805
Attention problems	hcpd	16	Gold standard	-0.00670385	-0.141733	1	1	1	1	0.0132066	-0.13123	0.014263	-0.128069
Matrix reasoning	hcpd	12	Gold standard	0.312692	0.0898848	1	1	1	1	0.292547	0.0748312	0.295841	0.077805
Age	hcpd	3	Gold standard	0.798008	0.628993	1	1	1	1	0.798318	0.630247	0.797999	0.628965
Attention problems	hcpd	70	Gold standard	-0.0380007	-0.175558	1	1	1	1	0.0132066	-0.13123	0.014263	-0.128069
Age	hcpd	70	Gold standard	0.799716	0.635005	1	1	1	1	0.798318	0.630247	0.797999	0.628965
Age	hcpd	47	Gold standard	0.794707	0.624155	1	1	1	1	0.798318	0.630247	0.797999	0.628965
Age	hcpd	67	Gold standard	0.795762	0.628521	1	1	1	1	0.798318	0.630247	0.797999	0.628965
Age	hcpd	43	Gold standard	0.802358	0.635104	1	1	1	1	0.798318	0.630247	0.797999	0.628965
Age	hcpd	32	Gold standard	0.800451	0.631709	1	1	1	1	0.798318	0.630247	0.797999	0.628965
Attention problems	hcpd	27	Gold standard	0.0149476	-0.143324	1	1	1	1	0.0132066	-0.13123	0.014263	-0.128069
Attention problems	hcpd	34	Gold standard	-0.0464101	-0.149352	1	1	1	1	0.0132066	-0.13123	0.014263	-0.128069
Age	hcpd	80	Gold standard	0.792435	0.619444	1	1	1	1	0.798318	0.630247	0.797999	0.628965
Attention problems	hcpd	7	Gold standard	0.00917505	-0.110982	1	1	1	1	0.0132066	-0.13123	0.014263	-0.128069
Age	hcpd	50	Gold standard	0.79324	0.622521	1	1	1	1	0.798318	0.630247	0.797999	0.628965
Age	hcpd	31	Gold standard	0.801209	0.633915	1	1	1	1	0.798318	0.630247	0.797999	0.628965
Attention problems	hcpd	87	Gold standard	-0.0475853	-0.230714	1	1	1	1	0.0132066	-0.13123	0.014263	-0.128069
Matrix reasoning	hcpd	32	Gold standard	0.310357	0.0871302	1	1	1	1	0.292547	0.0748312	0.295841	0.077805
Age	hcpd	87	Gold standard	0.792892	0.620603	1	1	1	1	0.798318	0.630247	0.797999	0.628965
Age	hcpd	53	Gold standard	0.799166	0.63035	1	1	1	1	0.798318	0.630247	0.797999	0.628965
Age	hcpd	89	Gold standard	0.79485	0.624815	1	1	1	1	0.798318	0.630247	0.797999	0.628965
Matrix reasoning	hcpd	54	Gold standard	0.318822	0.0956375	1	1	1	1	0.292547	0.0748312	0.295841	0.077805
Age	hcpd	81	Gold standard	0.798201	0.628537	1	1	1	1	0.798318	0.630247	0.797999	0.628965
Attention problems	hcpd	89	Gold standard	-0.00124695	-0.147791	1	1	1	1	0.0132066	-0.13123	0.014263	-0.128069
Age	hcpd	88	Gold standard	0.8068	0.644787	1	1	1	1	0.798318	0.630247	0.797999	0.628965
Matrix reasoning	hcpd	87	Gold standard	0.265315	0.0542941	1	1	1	1	0.292547	0.0748312	0.295841	0.077805
Age	hcpd	22	Gold standard	0.796676	0.628913	1	1	1	1	0.798318	0.630247	0.797999	0.628965
Attention problems	hcpd	73	Gold standard	0.0204042	-0.129854	1	1	1	1	0.0132066	-0.13123	0.014263	-0.128069
Matrix reasoning	hcpd	76	Gold standard	0.26569	0.051262	1	1	1	1	0.292547	0.0748312	0.295841	0.077805
Matrix reasoning	hcpd	83	Gold standard	0.306556	0.0861326	1	1	1	1	0.292547	0.0748312	0.295841	0.077805
Matrix reasoning	hcpd	5	Gold standard	0.30597	0.0819068	1	1	1	1	0.292547	0.0748312	0.295841	0.077805
Attention problems	hcpd	1	Gold standard	-0.0258081	-0.154947	1	1	1	1	0.0132066	-0.13123	0.014263	-0.128069
Attention problems	hcpd	8	Gold standard	0.00770004	-0.123825	1	1	1	1	0.0132066	-0.13123	0.014263	-0.128069
Attention problems	hcpd	13	Gold standard	0.00771206	-0.110049	1	1	1	1	0.0132066	-0.13123	0.014263	-0.128069
Matrix reasoning	hcpd	51	Gold standard	0.246822	0.0411944	1	1	1	1	0.292547	0.0748312	0.295841	0.077805
Age	hcpd	13	Gold standard	0.798227	0.629082	1	1	1	1	0.798318	0.630247	0.797999	0.628965
Matrix reasoning	hcpd	98	Gold standard	0.272273	0.0586432	1	1	1	1	0.292547	0.0748312	0.295841	0.077805
Matrix reasoning	hcpd	15	Gold standard	0.302329	0.0835081	1	1	1	1	0.292547	0.0748312	0.295841	0.077805
Attention problems	hcpd	42	Gold standard	0.0314347	-0.123343	1	1	1	1	0.0132066	-0.13123	0.014263	-0.128069
Attention problems	hcpd	50	Gold standard	-0.0147177	-0.173291	1	1	1	1	0.0132066	-0.13123	0.014263	-0.128069
Matrix reasoning	hcpd	26	Gold standard	0.335059	0.106996	1	1	1	1	0.292547	0.0748312	0.295841	0.077805
Age	hcpd	54	Gold standard	0.791059	0.619464	1	1	1	1	0.798318	0.630247	0.797999	0.628965
Attention problems	hcpd	78	Gold standard	0.0264621	-0.12617	1	1	1	1	0.0132066	-0.13123	0.014263	-0.128069
Age	hcpd	75	Gold standard	0.796994	0.626738	1	1	1	1	0.798318	0.630247	0.797999	0.628965
Matrix reasoning	hcpd	25	Gold standard	0.291099	0.0746147	1	1	1	1	0.292547	0.0748312	0.295841	0.077805
Age	hcpd	90	Gold standard	0.795467	0.629133	1	1	1	1	0.798318	0.630247	0.797999	0.628965
Matrix reasoning	hcpd	65	Gold standard	0.321303	0.0969013	1	1	1	1	0.292547	0.0748312	0.295841	0.077805
Age	hcpd	71	Gold standard	0.797174	0.626071	1	1	1	1	0.798318	0.630247	0.797999	0.628965
Matrix reasoning	hcpd	68	Gold standard	0.310933	0.0900523	1	1	1	1	0.292547	0.0748312	0.295841	0.077805
Attention problems	hcpd	61	Gold standard	0.0389939	-0.105678	1	1	1	1	0.0132066	-0.13123	0.014263	-0.128069
Age	hcpd	85	Gold standard	0.798174	0.629713	1	1	1	1	0.798318	0.630247	0.797999	0.628965
Age	hcpd	35	Gold standard	0.794791	0.623861	1	1	1	1	0.798318	0.630247	0.797999	0.628965
Matrix reasoning	hcpd	74	Gold standard	0.275452	0.0600154	1	1	1	1	0.292547	0.0748312	0.295841	0.077805
Attention problems	hcpd	31	Gold standard	0.0566474	-0.103918	1	1	1	1	0.0132066	-0.13123	0.014263	-0.128069
Attention problems	hcpd	19	Gold standard	0.0366225	-0.112226	1	1	1	1	0.0132066	-0.13123	0.014263	-0.128069
Attention problems	hcpd	41	Gold standard	0.024649	-0.170652	1	1	1	1	0.0132066	-0.13123	0.014263	-0.128069
Age	hcpd	4	Gold standard	0.79447	0.624319	1	1	1	1	0.798318	0.630247	0.797999	0.628965
Attention problems	hcpd	38	Gold standard	0.030376	-0.120551	1	1	1	1	0.0132066	-0.13123	0.014263	-0.128069
Matrix reasoning	hcpd	91	Gold standard	0.299911	0.0803782	1	1	1	1	0.292547	0.0748312	0.295841	0.077805
Matrix reasoning	hcpd	38	Gold standard	0.278971	0.064208	1	1	1	1	0.292547	0.0748312	0.295841	0.077805
Matrix reasoning	hcpd	20	Gold standard	0.30985	0.0873915	1	1	1	1	0.292547	0.0748312	0.295841	0.077805
Matrix reasoning	hcpd	19	Gold standard	0.315125	0.0925246	1	1	1	1	0.292547	0.0748312	0.295841	0.077805
Attention problems	hcpd	72	Gold standard	-0.000662253	-0.142504	1	1	1	1	0.0132066	-0.13123	0.014263	-0.128069
Age	hcpd	82	Gold standard	0.790574	0.617396	1	1	1	1	0.798318	0.630247	0.797999	0.628965
Matrix reasoning	hcpd	90	Gold standard	0.328122	0.103922	1	1	1	1	0.292547	0.0748312	0.295841	0.077805
Age	hcpd	23	Gold standard	0.791979	0.619663	1	1	1	1	0.798318	0.630247	0.797999	0.628965
Age	hcpd	56	Gold standard	0.792326	0.620617	1	1	1	1	0.798318	0.630247	0.797999	0.628965
Age	hcpd	46	Gold standard	0.800667	0.631429	1	1	1	1	0.798318	0.630247	0.797999	0.628965
Matrix reasoning	hcpd	45	Gold standard	0.27083	0.0588966	1	1	1	1	0.292547	0.0748312	0.295841	0.077805
Age	hcpd	14	Gold standard	0.797444	0.628562	1	1	1	1	0.798318	0.630247	0.797999	0.628965
Age	hcpd	6	Gold standard	0.796554	0.625481	1	1	1	1	0.798318	0.630247	0.797999	0.628965
Attention problems	hcpd	81	Gold standard	0.0177586	-0.119183	1	1	1	1	0.0132066	-0.13123	0.014263	-0.128069
Attention problems	hcpd	5	Gold standard	-0.019488	-0.154256	1	1	1	1	0.0132066	-0.13123	0.014263	-0.128069
Age	hcpd	15	Gold standard	0.81382	0.660134	1	1	1	1	0.798318	0.630247	0.797999	0.628965
Attention problems	hcpd	26	Gold standard	0.0224415	-0.121938	1	1	1	1	0.0132066	-0.13123	0.014263	-0.128069
Matrix reasoning	hcpd	47	Gold standard	0.280298	0.0646491	1	1	1	1	0.292547	0.0748312	0.295841	0.077805
Age	hcpd	63	Gold standard	0.804098	0.640958	1	1	1	1	0.798318	0.630247	0.797999	0.628965
Age	hcpd	86	Gold standard	0.795034	0.624208	1	1	1	1	0.798318	0.630247	0.797999	0.628965
Age	hcpd	51	Gold standard	0.795241	0.627643	1	1	1	1	0.798318	0.630247	0.797999	0.628965
Attention problems	hcpd	18	Gold standard	0.00189672	-0.177057	1	1	1	1	0.0132066	-0.13123	0.014263	-0.128069
Matrix reasoning	hcpd	69	Gold standard	0.290282	0.0741534	1	1	1	1	0.292547	0.0748312	0.295841	0.077805
Age	hcpd	92	Gold standard	0.798621	0.629017	1	1	1	1	0.798318	0.630247	0.797999	0.628965
Age	hcpd	95	Gold standard	0.799927	0.635813	1	1	1	1	0.798318	0.630247	0.797999	0.628965
Age	hcpd	9	Gold standard	0.792467	0.619116	1	1	1	1	0.798318	0.630247	0.797999	0.628965
Age	hcpd	77	Gold standard	0.797881	0.628583	1	1	1	1	0.798318	0.630247	0.797999	0.628965
Matrix reasoning	hcpd	30	Gold standard	0.304967	0.0824834	1	1	1	1	0.292547	0.0748312	0.295841	0.077805
Matrix reasoning	hcpd	44	Gold standard	0.296703	0.0778022	1	1	1	1	0.292547	0.0748312	0.295841	0.077805
Matrix reasoning	hcpd	43	Gold standard	0.296189	0.0778078	1	1	1	1	0.292547	0.0748312	0.295841	0.077805
Attention problems	hcpd	29	Gold standard	-0.00942602	-0.181834	1	1	1	1	0.0132066	-0.13123	0.014263	-0.128069
Attention problems	hcpd	64	Gold standard	0.00590124	-0.133098	1	1	1	1	0.0132066	-0.13123	0.014263	-0.128069
Age	hcpd	61	Gold standard	0.803198	0.642888	1	1	1	1	0.798318	0.630247	0.797999	0.628965
Age	hcpd	34	Gold standard	0.800651	0.63222	1	1	1	1	0.798318	0.630247	0.797999	0.628965
Attention problems	hcpd	58	Gold standard	-0.00791375	-0.117946	1	1	1	1	0.0132066	-0.13123	0.014263	-0.128069
Matrix reasoning	hcpd	94	Gold standard	0.2688	0.0563382	1	1	1	1	0.292547	0.0748312	0.295841	0.077805
Attention problems	hcpd	36	Gold standard	-0.00281821	-0.143134	1	1	1	1	0.0132066	-0.13123	0.014263	-0.128069
Attention problems	hcpd	39	Gold standard	0.0280759	-0.0851619	1	1	1	1	0.0132066	-0.13123	0.014263	-0.128069
Attention problems	hcpd	49	Gold standard	0.05635	-0.0652943	1	1	1	1	0.0132066	-0.13123	0.014263	-0.128069
Attention problems	hcpd	23	Gold standard	-0.0863576	-0.23149	1	1	1	1	0.0132066	-0.13123	0.014263	-0.128069
Attention problems	hcpd	14	Gold standard	-0.0349676	-0.153699	1	1	1	1	0.0132066	-0.13123	0.014263	-0.128069
Matrix reasoning	hcpd	17	Gold standard	0.299134	0.0823204	1	1	1	1	0.292547	0.0748312	0.295841	0.077805
Age	hcpd	28	Gold standard	0.800922	0.633382	1	1	1	1	0.798318	0.630247	0.797999	0.628965
Attention problems	hcpd	94	Gold standard	-0.0314265	-0.138099	1	1	1	1	0.0132066	-0.13123	0.014263	-0.128069
Attention problems	hcpd	32	Gold standard	0.018015	-0.124627	1	1	1	1	0.0132066	-0.13123	0.014263	-0.128069
Attention problems	hcpd	44	Gold standard	0.0173534	-0.163596	1	1	1	1	0.0132066	-0.13123	0.014263	-0.128069
Age	hcpd	65	Gold standard	0.796168	0.625951	1	1	1	1	0.798318	0.630247	0.797999	0.628965
Matrix reasoning	hcpd	21	Gold standard	0.274383	0.0598653	1	1	1	1	0.292547	0.0748312	0.295841	0.077805
Matrix reasoning	hcpd	81	No covariate regression	0.379721	0.114864	0.465746	0.445591	0.648073	0.538728	0.343344	0.0839822	0.346106	0.0861397
Attention problems	hcpd	3	No covariate regression	0.044974	-0.210218	0.734718	0.708164	0.78258	0.763868	0.0640852	-0.201415	0.0610694	-0.20448
Attention problems	hcpd	88	No covariate regression	0.0479803	-0.231183	0.740003	0.669188	0.784677	0.678849	0.0640852	-0.201415	0.0610694	-0.20448
Age	hcpd	76	No covariate regression	0.854317	0.729495	0.473836	0.575698	0.910044	0.42445	0.861083	0.740967	0.860962	0.740708
Age	hcpd	21	No covariate regression	0.8562	0.732804	0.482794	0.572766	0.904777	0.422426	0.861083	0.740967	0.860962	0.740708
Matrix reasoning	hcpd	58	No covariate regression	0.372156	0.115003	0.477407	0.465415	0.662725	0.521727	0.343344	0.0839822	0.346106	0.0861397
Age	hcpd	78	No covariate regression	0.86023	0.739227	0.475305	0.568263	0.914684	0.470578	0.861083	0.740967	0.860962	0.740708
Matrix reasoning	hcpd	29	No covariate regression	0.357261	0.0995377	0.467076	0.453258	0.66277	0.593214	0.343344	0.0839822	0.346106	0.0861397
Matrix reasoning	hcpd	67	No covariate regression	0.368858	0.104988	0.471663	0.444614	0.662983	0.580334	0.343344	0.0839822	0.346106	0.0861397
Age	hcpd	0	No covariate regression	0.863591	0.744732	0.477537	0.579138	0.913188	0.470665	0.861083	0.740967	0.860962	0.740708
Age	hcpd	19	No covariate regression	0.85814	0.735946	0.486299	0.57571	0.913871	0.487323	0.861083	0.740967	0.860962	0.740708
Age	hcpd	98	No covariate regression	0.863494	0.745245	0.501755	0.561185	0.915394	0.474569	0.861083	0.740967	0.860962	0.740708
Matrix reasoning	hcpd	75	No covariate regression	0.323795	0.043613	0.462709	0.464421	0.681921	0.524442	0.343344	0.0839822	0.346106	0.0861397
Matrix reasoning	hcpd	7	No covariate regression	0.290594	0.0391665	0.471213	0.461089	0.65949	0.535799	0.343344	0.0839822	0.346106	0.0861397
Age	hcpd	62	No covariate regression	0.860374	0.740043	0.503189	0.560542	0.913797	0.442181	0.861083	0.740967	0.860962	0.740708
Attention problems	hcpd	12	No covariate regression	0.0985033	-0.177711	0.719895	0.664622	0.792047	0.652348	0.0640852	-0.201415	0.0610694	-0.20448
Age	hcpd	72	No covariate regression	0.846599	0.716716	0.483319	0.565936	0.908905	0.401841	0.861083	0.740967	0.860962	0.740708
Matrix reasoning	hcpd	55	No covariate regression	0.33209	0.0602007	0.457937	0.445204	0.684781	0.53705	0.343344	0.0839822	0.346106	0.0861397
Matrix reasoning	hcpd	59	No covariate regression	0.342584	0.0835562	0.479732	0.459231	0.684851	0.561049	0.343344	0.0839822	0.346106	0.0861397
Matrix reasoning	hcpd	71	No covariate regression	0.362867	0.115938	0.502694	0.451807	0.678523	0.605902	0.343344	0.0839822	0.346106	0.0861397
Matrix reasoning	hcpd	9	No covariate regression	0.372928	0.128601	0.459914	0.4443	0.651609	0.544041	0.343344	0.0839822	0.346106	0.0861397
Attention problems	hcpd	68	No covariate regression	0.0149926	-0.243403	0.770542	0.690051	0.781234	0.77124	0.0640852	-0.201415	0.0610694	-0.20448
Age	hcpd	59	No covariate regression	0.863112	0.744439	0.48194	0.573166	0.918215	0.431056	0.861083	0.740967	0.860962	0.740708
Age	hcpd	40	No covariate regression	0.86286	0.743562	0.531332	0.56929	0.921042	0.434757	0.861083	0.740967	0.860962	0.740708
Age	hcpd	49	No covariate regression	0.860846	0.740913	0.490686	0.568485	0.912621	0.478259	0.861083	0.740967	0.860962	0.740708
Attention problems	hcpd	55	No covariate regression	0.0583518	-0.207498	0.740702	0.678962	0.787103	0.723158	0.0640852	-0.201415	0.0610694	-0.20448
Matrix reasoning	hcpd	1	No covariate regression	0.342313	0.0821262	0.468593	0.452669	0.66992	0.56225	0.343344	0.0839822	0.346106	0.0861397
Matrix reasoning	hcpd	89	No covariate regression	0.367896	0.118837	0.49224	0.46694	0.691918	0.563198	0.343344	0.0839822	0.346106	0.0861397
Attention problems	hcpd	83	No covariate regression	0.0504804	-0.208787	0.744696	0.679951	0.785655	0.816488	0.0640852	-0.201415	0.0610694	-0.20448
Attention problems	hcpd	66	No covariate regression	0.0207491	-0.215582	0.743454	0.687202	0.786112	0.672511	0.0640852	-0.201415	0.0610694	-0.20448
Matrix reasoning	hcpd	13	No covariate regression	0.371569	0.118659	0.459068	0.440779	0.67905	0.548118	0.343344	0.0839822	0.346106	0.0861397
Attention problems	hcpd	17	No covariate regression	0.0712079	-0.182325	0.750296	0.68935	0.809939	0.656583	0.0640852	-0.201415	0.0610694	-0.20448
Age	hcpd	73	No covariate regression	0.858975	0.737211	0.470385	0.565577	0.91239	0.375983	0.861083	0.740967	0.860962	0.740708
Attention problems	hcpd	10	No covariate regression	0.0949156	-0.1637	0.746709	0.68375	0.819241	0.715626	0.0640852	-0.201415	0.0610694	-0.20448
Matrix reasoning	hcpd	49	No covariate regression	0.362192	0.0975108	0.472451	0.439767	0.653232	0.566708	0.343344	0.0839822	0.346106	0.0861397
Matrix reasoning	hcpd	18	No covariate regression	0.330398	0.057166	0.47563	0.472878	0.648234	0.598589	0.343344	0.0839822	0.346106	0.0861397
Matrix reasoning	hcpd	56	No covariate regression	0.331179	0.062065	0.478364	0.462867	0.673764	0.511346	0.343344	0.0839822	0.346106	0.0861397
Attention problems	hcpd	67	No covariate regression	0.0184559	-0.249776	0.723918	0.677271	0.828398	0.801963	0.0640852	-0.201415	0.0610694	-0.20448
Matrix reasoning	hcpd	41	No covariate regression	0.379722	0.117616	0.471745	0.45344	0.694283	0.531568	0.343344	0.0839822	0.346106	0.0861397
Age	hcpd	16	No covariate regression	0.860693	0.740572	0.476544	0.56396	0.913252	0.423784	0.861083	0.740967	0.860962	0.740708
Attention problems	hcpd	21	No covariate regression	0.0681645	-0.19899	0.755374	0.683729	0.823171	0.758077	0.0640852	-0.201415	0.0610694	-0.20448
Attention problems	hcpd	27	No covariate regression	0.0726058	-0.188611	0.755131	0.68438	0.798729	0.798745	0.0640852	-0.201415	0.0610694	-0.20448
Attention problems	hcpd	53	No covariate regression	0.0769309	-0.192938	0.737064	0.67976	0.771157	0.713904	0.0640852	-0.201415	0.0610694	-0.20448
Matrix reasoning	hcpd	66	No covariate regression	0.352567	0.108399	0.493867	0.442203	0.665122	0.529293	0.343344	0.0839822	0.346106	0.0861397
Matrix reasoning	hcpd	61	No covariate regression	0.362981	0.0934118	0.471314	0.439653	0.649294	0.606396	0.343344	0.0839822	0.346106	0.0861397
Age	hcpd	79	No covariate regression	0.863682	0.745193	0.478481	0.567054	0.913709	0.38337	0.861083	0.740967	0.860962	0.740708
Age	hcpd	1	No covariate regression	0.853839	0.728755	0.491035	0.564963	0.919492	0.406863	0.861083	0.740967	0.860962	0.740708
Matrix reasoning	hcpd	2	No covariate regression	0.351465	0.0922177	0.474898	0.453156	0.681683	0.577088	0.343344	0.0839822	0.346106	0.0861397
Matrix reasoning	hcpd	14	No covariate regression	0.393768	0.14745	0.475683	0.441784	0.685796	0.555107	0.343344	0.0839822	0.346106	0.0861397
Attention problems	hcpd	71	No covariate regression	0.120879	-0.115657	0.730508	0.670674	0.764336	0.734063	0.0640852	-0.201415	0.0610694	-0.20448
Matrix reasoning	hcpd	62	No covariate regression	0.340118	0.0795165	0.4674	0.459049	0.661147	0.602428	0.343344	0.0839822	0.346106	0.0861397
Age	hcpd	45	No covariate regression	0.862066	0.742748	0.500796	0.565971	0.922978	0.42348	0.861083	0.740967	0.860962	0.740708
Age	hcpd	11	No covariate regression	0.850408	0.722837	0.478407	0.566667	0.915071	0.42918	0.861083	0.740967	0.860962	0.740708
Attention problems	hcpd	28	No covariate regression	0.0844148	-0.171609	0.755389	0.679194	0.810932	0.706243	0.0640852	-0.201415	0.0610694	-0.20448
Age	hcpd	17	No covariate regression	0.858822	0.737211	0.480657	0.572112	0.908413	0.453607	0.861083	0.740967	0.860962	0.740708
Attention problems	hcpd	82	No covariate regression	0.0899673	-0.174333	0.748914	0.688325	0.80018	0.76256	0.0640852	-0.201415	0.0610694	-0.20448
Matrix reasoning	hcpd	99	No covariate regression	0.346268	0.0812422	0.47268	0.461011	0.632865	0.569424	0.343344	0.0839822	0.346106	0.0861397
Attention problems	hcpd	22	No covariate regression	0.039608	-0.23136	0.737124	0.655553	0.803596	0.652742	0.0640852	-0.201415	0.0610694	-0.20448
Age	hcpd	91	No covariate regression	0.856727	0.733138	0.47744	0.568596	0.91102	0.435919	0.861083	0.740967	0.860962	0.740708
Attention problems	hcpd	0	No covariate regression	0.0151139	-0.269557	0.740297	0.678184	0.804489	0.70836	0.0640852	-0.201415	0.0610694	-0.20448
Age	hcpd	10	No covariate regression	0.859601	0.738333	0.508243	0.569412	0.915146	0.470809	0.861083	0.740967	0.860962	0.740708
Attention problems	hcpd	65	No covariate regression	0.08107	-0.188954	0.750658	0.677973	0.807331	0.769783	0.0640852	-0.201415	0.0610694	-0.20448
Attention problems	hcpd	59	No covariate regression	0.00903903	-0.264355	0.750261	0.686991	0.78084	0.796753	0.0640852	-0.201415	0.0610694	-0.20448
Attention problems	hcpd	52	No covariate regression	0.112142	-0.149958	0.744007	0.692558	0.776433	0.725869	0.0640852	-0.201415	0.0610694	-0.20448
Attention problems	hcpd	43	No covariate regression	0.0603352	-0.232594	0.729641	0.675296	0.781984	0.711441	0.0640852	-0.201415	0.0610694	-0.20448
Matrix reasoning	hcpd	53	No covariate regression	0.354821	0.100059	0.494333	0.443742	0.651243	0.534976	0.343344	0.0839822	0.346106	0.0861397
Attention problems	hcpd	60	No covariate regression	0.0799372	-0.201018	0.753344	0.687186	0.809756	0.787863	0.0640852	-0.201415	0.0610694	-0.20448
Attention problems	hcpd	40	No covariate regression	0.0185626	-0.250082	0.721757	0.692065	0.79738	0.751998	0.0640852	-0.201415	0.0610694	-0.20448
Attention problems	hcpd	57	No covariate regression	0.0713712	-0.176223	0.732999	0.676724	0.78595	0.707109	0.0640852	-0.201415	0.0610694	-0.20448
Attention problems	hcpd	45	No covariate regression	0.0772439	-0.183455	0.754592	0.669049	0.773857	0.682901	0.0640852	-0.201415	0.0610694	-0.20448
Matrix reasoning	hcpd	36	No covariate regression	0.359694	0.103677	0.46483	0.440565	0.663559	0.518128	0.343344	0.0839822	0.346106	0.0861397
Age	hcpd	96	No covariate regression	0.858449	0.736092	0.501867	0.574204	0.918574	0.483913	0.861083	0.740967	0.860962	0.740708
Age	hcpd	48	No covariate regression	0.860085	0.739093	0.509775	0.573518	0.919158	0.413708	0.861083	0.740967	0.860962	0.740708
Matrix reasoning	hcpd	42	No covariate regression	0.294637	0.0204086	0.487667	0.456645	0.638636	0.572444	0.343344	0.0839822	0.346106	0.0861397
Age	hcpd	42	No covariate regression	0.860274	0.739812	0.483991	0.577299	0.913473	0.358027	0.861083	0.740967	0.860962	0.740708
Age	hcpd	97	No covariate regression	0.858851	0.737233	0.480784	0.56869	0.919674	0.454823	0.861083	0.740967	0.860962	0.740708
Age	hcpd	66	No covariate regression	0.860259	0.73948	0.480228	0.576804	0.912116	0.472071	0.861083	0.740967	0.860962	0.740708
Matrix reasoning	hcpd	31	No covariate regression	0.336977	0.0787625	0.458463	0.454545	0.643551	0.549958	0.343344	0.0839822	0.346106	0.0861397
Matrix reasoning	hcpd	10	No covariate regression	0.33833	0.0675831	0.478004	0.45797	0.668672	0.542033	0.343344	0.0839822	0.346106	0.0861397
Matrix reasoning	hcpd	88	No covariate regression	0.3019	0.0457312	0.477764	0.471229	0.665409	0.597641	0.343344	0.0839822	0.346106	0.0861397
Matrix reasoning	hcpd	48	No covariate regression	0.357189	0.109924	0.490217	0.451761	0.654493	0.598182	0.343344	0.0839822	0.346106	0.0861397
Matrix reasoning	hcpd	52	No covariate regression	0.351262	0.0936679	0.478916	0.458376	0.651644	0.568455	0.343344	0.0839822	0.346106	0.0861397
Attention problems	hcpd	6	No covariate regression	0.074107	-0.180662	0.736442	0.672058	0.771056	0.806668	0.0640852	-0.201415	0.0610694	-0.20448
Matrix reasoning	hcpd	40	No covariate regression	0.293278	0.0469357	0.464233	0.454057	0.680472	0.636962	0.343344	0.0839822	0.346106	0.0861397
Matrix reasoning	hcpd	16	No covariate regression	0.337209	0.0793607	0.472627	0.445848	0.66327	0.528898	0.343344	0.0839822	0.346106	0.0861397
Matrix reasoning	hcpd	50	No covariate regression	0.338985	0.0872201	0.469077	0.444444	0.65002	0.561683	0.343344	0.0839822	0.346106	0.0861397
Matrix reasoning	hcpd	82	No covariate regression	0.339811	0.0758492	0.470076	0.456659	0.683085	0.533444	0.343344	0.0839822	0.346106	0.0861397
Attention problems	hcpd	63	No covariate regression	0.0354972	-0.217215	0.716214	0.683422	0.792216	0.747673	0.0640852	-0.201415	0.0610694	-0.20448
Attention problems	hcpd	54	No covariate regression	0.114628	-0.157313	0.740345	0.680756	0.804184	0.810008	0.0640852	-0.201415	0.0610694	-0.20448
Age	hcpd	99	No covariate regression	0.870623	0.757312	0.478741	0.560648	0.91339	0.461826	0.861083	0.740967	0.860962	0.740708
Age	hcpd	24	No covariate regression	0.868498	0.753462	0.507003	0.584549	0.91319	0.472016	0.861083	0.740967	0.860962	0.740708
Matrix reasoning	hcpd	6	No covariate regression	0.279337	-0.00168317	0.460486	0.469346	0.67007	0.512537	0.343344	0.0839822	0.346106	0.0861397
Attention problems	hcpd	97	No covariate regression	0.0887431	-0.142725	0.737828	0.705372	0.809135	0.71896	0.0640852	-0.201415	0.0610694	-0.20448
Age	hcpd	94	No covariate regression	0.857581	0.735257	0.51635	0.558323	0.925587	0.391953	0.861083	0.740967	0.860962	0.740708
Matrix reasoning	hcpd	8	No covariate regression	0.3615	0.0999468	0.471331	0.44878	0.644146	0.532968	0.343344	0.0839822	0.346106	0.0861397
Age	hcpd	52	No covariate regression	0.861082	0.740447	0.478003	0.574648	0.910829	0.44187	0.861083	0.740967	0.860962	0.740708
Matrix reasoning	hcpd	73	No covariate regression	0.332994	0.0658626	0.462086	0.463657	0.663963	0.57532	0.343344	0.0839822	0.346106	0.0861397
Matrix reasoning	hcpd	85	No covariate regression	0.357276	0.0912568	0.463657	0.462487	0.685601	0.544618	0.343344	0.0839822	0.346106	0.0861397
Attention problems	hcpd	30	No covariate regression	0.0222323	-0.281291	0.749959	0.683407	0.822464	0.759867	0.0640852	-0.201415	0.0610694	-0.20448
Age	hcpd	29	No covariate regression	0.856486	0.732948	0.475846	0.569297	0.918215	0.460228	0.861083	0.740967	0.860962	0.740708
Attention problems	hcpd	51	No covariate regression	0.0674536	-0.213088	0.756011	0.668097	0.827463	0.703671	0.0640852	-0.201415	0.0610694	-0.20448
Attention problems	hcpd	91	No covariate regression	0.084501	-0.173207	0.740143	0.675935	0.803901	0.819143	0.0640852	-0.201415	0.0610694	-0.20448
Matrix reasoning	hcpd	33	No covariate regression	0.331978	0.0755739	0.470904	0.446348	0.637228	0.603279	0.343344	0.0839822	0.346106	0.0861397
Attention problems	hcpd	4	No covariate regression	0.0396101	-0.205556	0.75753	0.667401	0.820098	0.717391	0.0640852	-0.201415	0.0610694	-0.20448
Attention problems	hcpd	74	No covariate regression	0.0765813	-0.214486	0.740539	0.680891	0.773891	0.699363	0.0640852	-0.201415	0.0610694	-0.20448
Attention problems	hcpd	47	No covariate regression	0.146842	-0.107117	0.756888	0.672727	0.808356	0.721202	0.0640852	-0.201415	0.0610694	-0.20448
Age	hcpd	26	No covariate regression	0.862178	0.742926	0.482276	0.575342	0.914476	0.469891	0.861083	0.740967	0.860962	0.740708
Age	hcpd	5	No covariate regression	0.866364	0.748905	0.482119	0.562814	0.915806	0.360713	0.861083	0.740967	0.860962	0.740708
Age	hcpd	93	No covariate regression	0.859478	0.738289	0.51482	0.568137	0.915655	0.405378	0.861083	0.740967	0.860962	0.740708
Attention problems	hcpd	80	No covariate regression	0.0810811	-0.195065	0.724163	0.68745	0.780209	0.747447	0.0640852	-0.201415	0.0610694	-0.20448
Attention problems	hcpd	92	No covariate regression	0.0985866	-0.173	0.748255	0.696071	0.799135	0.760706	0.0640852	-0.201415	0.0610694	-0.20448
Attention problems	hcpd	46	No covariate regression	0.116263	-0.126637	0.757269	0.68572	0.804626	0.729303	0.0640852	-0.201415	0.0610694	-0.20448
Age	hcpd	55	No covariate regression	0.860543	0.740255	0.4853	0.560689	0.919335	0.417666	0.861083	0.740967	0.860962	0.740708
Attention problems	hcpd	76	No covariate regression	0.0469396	-0.227083	0.752501	0.698663	0.795402	0.746036	0.0640852	-0.201415	0.0610694	-0.20448
Attention problems	hcpd	33	No covariate regression	0.0609347	-0.186044	0.750452	0.672515	0.792566	0.6979	0.0640852	-0.201415	0.0610694	-0.20448
Age	hcpd	12	No covariate regression	0.859705	0.73897	0.4733	0.574426	0.91652	0.441149	0.861083	0.740967	0.860962	0.740708
Age	hcpd	38	No covariate regression	0.863205	0.744649	0.481949	0.576284	0.913314	0.466414	0.861083	0.740967	0.860962	0.740708
Age	hcpd	57	No covariate regression	0.855676	0.731414	0.512272	0.576773	0.91836	0.467669	0.861083	0.740967	0.860962	0.740708
Attention problems	hcpd	48	No covariate regression	0.0889881	-0.165008	0.740468	0.677257	0.802342	0.649644	0.0640852	-0.201415	0.0610694	-0.20448
Age	hcpd	41	No covariate regression	0.861544	0.742037	0.484051	0.569876	0.912484	0.400007	0.861083	0.740967	0.860962	0.740708
Matrix reasoning	hcpd	23	No covariate regression	0.391103	0.126516	0.486928	0.451605	0.680879	0.553431	0.343344	0.0839822	0.346106	0.0861397
Age	hcpd	37	No covariate regression	0.857773	0.735682	0.492188	0.563834	0.915769	0.385214	0.861083	0.740967	0.860962	0.740708
Attention problems	hcpd	24	No covariate regression	0.0538128	-0.213984	0.733228	0.679688	0.798063	0.79098	0.0640852	-0.201415	0.0610694	-0.20448
Attention problems	hcpd	75	No covariate regression	0.116813	-0.120805	0.747816	0.672607	0.813451	0.737531	0.0640852	-0.201415	0.0610694	-0.20448
Matrix reasoning	hcpd	24	No covariate regression	0.373071	0.106016	0.46222	0.463601	0.662224	0.544382	0.343344	0.0839822	0.346106	0.0861397
Age	hcpd	44	No covariate regression	0.860328	0.739544	0.507562	0.573286	0.919505	0.428726	0.861083	0.740967	0.860962	0.740708
Attention problems	hcpd	25	No covariate regression	0.0560838	-0.225225	0.735218	0.678799	0.798624	0.743173	0.0640852	-0.201415	0.0610694	-0.20448
Matrix reasoning	hcpd	95	No covariate regression	0.383615	0.11918	0.490781	0.444164	0.641058	0.527258	0.343344	0.0839822	0.346106	0.0861397
Attention problems	hcpd	93	No covariate regression	0.0439251	-0.227005	0.739515	0.68246	0.770653	0.72806	0.0640852	-0.201415	0.0610694	-0.20448
Age	hcpd	60	No covariate regression	0.865322	0.748517	0.477931	0.569423	0.913103	0.435757	0.861083	0.740967	0.860962	0.740708
Matrix reasoning	hcpd	11	No covariate regression	0.349469	0.0806615	0.479154	0.459758	0.665589	0.589668	0.343344	0.0839822	0.346106	0.0861397
Matrix reasoning	hcpd	96	No covariate regression	0.324925	0.069243	0.465941	0.452693	0.655903	0.525308	0.343344	0.0839822	0.346106	0.0861397
Attention problems	hcpd	15	No covariate regression	0.10704	-0.141654	0.751315	0.695796	0.821646	0.70997	0.0640852	-0.201415	0.0610694	-0.20448
Age	hcpd	84	No covariate regression	0.865843	0.749191	0.481162	0.568029	0.914008	0.445509	0.861083	0.740967	0.860962	0.740708
Matrix reasoning	hcpd	77	No covariate regression	0.336905	0.0765732	0.471354	0.447757	0.701411	0.576907	0.343344	0.0839822	0.346106	0.0861397
Attention problems	hcpd	37	No covariate regression	0.061939	-0.20465	0.741442	0.679245	0.807562	0.744517	0.0640852	-0.201415	0.0610694	-0.20448
Age	hcpd	30	No covariate regression	0.863409	0.744677	0.507976	0.565371	0.916625	0.429716	0.861083	0.740967	0.860962	0.740708
Matrix reasoning	hcpd	64	No covariate regression	0.374937	0.119004	0.469927	0.446658	0.671533	0.548246	0.343344	0.0839822	0.346106	0.0861397
Age	hcpd	20	No covariate regression	0.859656	0.737879	0.481159	0.57368	0.914084	0.435702	0.861083	0.740967	0.860962	0.740708
Matrix reasoning	hcpd	63	No covariate regression	0.334051	0.0825648	0.469498	0.447108	0.683928	0.559059	0.343344	0.0839822	0.346106	0.0861397
Attention problems	hcpd	87	No covariate regression	0.000473629	-0.263047	0.770544	0.689839	0.854566	0.675434	0.0640852	-0.201415	0.0610694	-0.20448
Matrix reasoning	hcpd	22	No covariate regression	0.365186	0.109178	0.466796	0.437213	0.666485	0.530673	0.343344	0.0839822	0.346106	0.0861397
Age	hcpd	25	No covariate regression	0.874265	0.763057	0.488822	0.564958	0.9188	0.444677	0.861083	0.740967	0.860962	0.740708
Matrix reasoning	hcpd	28	No covariate regression	0.343281	0.0864789	0.45755	0.449796	0.67972	0.583076	0.343344	0.0839822	0.346106	0.0861397
Attention problems	hcpd	96	No covariate regression	0.111105	-0.162398	0.744595	0.668543	0.787564	0.690364	0.0640852	-0.201415	0.0610694	-0.20448
Matrix reasoning	hcpd	0	No covariate regression	0.306345	0.0335371	0.470554	0.459762	0.624291	0.557498	0.343344	0.0839822	0.346106	0.0861397
Matrix reasoning	hcpd	84	No covariate regression	0.32596	0.0715053	0.469112	0.444613	0.667653	0.542418	0.343344	0.0839822	0.346106	0.0861397
Matrix reasoning	hcpd	34	No covariate regression	0.37058	0.103287	0.465531	0.457636	0.637226	0.596273	0.343344	0.0839822	0.346106	0.0861397
Matrix reasoning	hcpd	3	No covariate regression	0.322151	0.0663713	0.47547	0.456916	0.664309	0.597449	0.343344	0.0839822	0.346106	0.0861397
Attention problems	hcpd	69	No covariate regression	0.0609594	-0.212653	0.750852	0.671452	0.820771	0.631938	0.0640852	-0.201415	0.0610694	-0.20448
Age	hcpd	68	No covariate regression	0.865724	0.749272	0.510124	0.567187	0.916697	0.487651	0.861083	0.740967	0.860962	0.740708
Matrix reasoning	hcpd	46	No covariate regression	0.300715	0.021309	0.46649	0.456901	0.665705	0.608319	0.343344	0.0839822	0.346106	0.0861397
Age	hcpd	33	No covariate regression	0.858934	0.737741	0.504446	0.563889	0.920545	0.465778	0.861083	0.740967	0.860962	0.740708
Matrix reasoning	hcpd	27	No covariate regression	0.34943	0.0629204	0.471013	0.436941	0.679939	0.636421	0.343344	0.0839822	0.346106	0.0861397
Age	hcpd	74	No covariate regression	0.857826	0.735611	0.485708	0.574739	0.914866	0.432939	0.861083	0.740967	0.860962	0.740708
Matrix reasoning	hcpd	37	No covariate regression	0.318201	0.0473245	0.466746	0.453942	0.670689	0.571666	0.343344	0.0839822	0.346106	0.0861397
Age	hcpd	27	No covariate regression	0.862369	0.743436	0.4749	0.570048	0.913667	0.408097	0.861083	0.740967	0.860962	0.740708
Age	hcpd	36	No covariate regression	0.853928	0.728942	0.473851	0.570922	0.907129	0.409743	0.861083	0.740967	0.860962	0.740708
Matrix reasoning	hcpd	92	No covariate regression	0.32977	0.0774412	0.473884	0.450368	0.664255	0.544969	0.343344	0.0839822	0.346106	0.0861397
Attention problems	hcpd	99	No covariate regression	0.117505	-0.135785	0.768811	0.683777	0.827316	0.737972	0.0640852	-0.201415	0.0610694	-0.20448
Matrix reasoning	hcpd	72	No covariate regression	0.347129	0.0978494	0.468102	0.461912	0.637025	0.536573	0.343344	0.0839822	0.346106	0.0861397
Attention problems	hcpd	11	No covariate regression	0.0801894	-0.199781	0.736819	0.678943	0.820107	0.698667	0.0640852	-0.201415	0.0610694	-0.20448
Age	hcpd	83	No covariate regression	0.869949	0.756057	0.47908	0.570155	0.917666	0.445451	0.861083	0.740967	0.860962	0.740708
Matrix reasoning	hcpd	80	No covariate regression	0.312831	0.0588375	0.47292	0.447401	0.675471	0.576727	0.343344	0.0839822	0.346106	0.0861397
Age	hcpd	80	No covariate regression	0.858689	0.736171	0.487508	0.563758	0.917124	0.36812	0.861083	0.740967	0.860962	0.740708
Attention problems	hcpd	95	No covariate regression	0.074401	-0.20924	0.728522	0.682559	0.796962	0.617755	0.0640852	-0.201415	0.0610694	-0.20448
Attention problems	hcpd	2	No covariate regression	0.0842456	-0.182324	0.744533	0.668902	0.777199	0.715785	0.0640852	-0.201415	0.0610694	-0.20448
Attention problems	hcpd	85	No covariate regression	0.0957921	-0.13886	0.731267	0.684823	0.774398	0.679221	0.0640852	-0.201415	0.0610694	-0.20448
Attention problems	hcpd	8	No covariate regression	0.0574792	-0.180261	0.725432	0.669185	0.793471	0.639127	0.0640852	-0.201415	0.0610694	-0.20448
Attention problems	hcpd	84	No covariate regression	0.0580259	-0.198029	0.733596	0.679623	0.791554	0.705135	0.0640852	-0.201415	0.0610694	-0.20448
Attention problems	hcpd	56	No covariate regression	0.0445072	-0.208402	0.751531	0.670281	0.748842	0.741103	0.0640852	-0.201415	0.0610694	-0.20448
Attention problems	hcpd	42	No covariate regression	0.0539841	-0.21553	0.718307	0.69253	0.779282	0.63309	0.0640852	-0.201415	0.0610694	-0.20448
Matrix reasoning	hcpd	79	No covariate regression	0.313139	0.0547709	0.478176	0.455886	0.666069	0.545186	0.343344	0.0839822	0.346106	0.0861397
Age	hcpd	2	No covariate regression	0.86486	0.747765	0.501646	0.570362	0.924857	0.449103	0.861083	0.740967	0.860962	0.740708
Matrix reasoning	hcpd	97	No covariate regression	0.343525	0.0713382	0.469311	0.450255	0.693401	0.550092	0.343344	0.0839822	0.346106	0.0861397
Age	hcpd	39	No covariate regression	0.863216	0.744845	0.531591	0.572082	0.915648	0.428553	0.861083	0.740967	0.860962	0.740708
Attention problems	hcpd	62	No covariate regression	0.0528033	-0.205737	0.735985	0.684232	0.767689	0.758104	0.0640852	-0.201415	0.0610694	-0.20448
Age	hcpd	8	No covariate regression	0.864527	0.746611	0.508816	0.571599	0.911904	0.367252	0.861083	0.740967	0.860962	0.740708
Age	hcpd	69	No covariate regression	0.859176	0.73776	0.503607	0.571876	0.92274	0.451134	0.861083	0.740967	0.860962	0.740708
Matrix reasoning	hcpd	35	No covariate regression	0.310263	0.0428736	0.478862	0.461323	0.6957	0.592615	0.343344	0.0839822	0.346106	0.0861397
Matrix reasoning	hcpd	70	No covariate regression	0.315614	0.041799	0.468055	0.458398	0.67415	0.532605	0.343344	0.0839822	0.346106	0.0861397
Attention problems	hcpd	98	No covariate regression	0.127082	-0.141145	0.743947	0.680408	0.791662	0.745134	0.0640852	-0.201415	0.0610694	-0.20448
Matrix reasoning	hcpd	57	No covariate regression	0.334804	0.0761756	0.486105	0.455049	0.679585	0.5765	0.343344	0.0839822	0.346106	0.0861397
Attention problems	hcpd	86	No covariate regression	0.0594043	-0.195194	0.74884	0.678149	0.767488	0.696342	0.0640852	-0.201415	0.0610694	-0.20448
Attention problems	hcpd	20	No covariate regression	0.0280068	-0.235558	0.749879	0.690636	0.774668	0.751588	0.0640852	-0.201415	0.0610694	-0.20448
Matrix reasoning	hcpd	86	No covariate regression	0.299173	0.0584775	0.477728	0.450412	0.646464	0.691331	0.343344	0.0839822	0.346106	0.0861397
Matrix reasoning	hcpd	39	No covariate regression	0.356319	0.101747	0.468365	0.44596	0.647544	0.483377	0.343344	0.0839822	0.346106	0.0861397
Matrix reasoning	hcpd	4	No covariate regression	0.305501	0.0526896	0.457831	0.451401	0.657624	0.542683	0.343344	0.0839822	0.346106	0.0861397
Attention problems	hcpd	9	No covariate regression	0.07097	-0.205352	0.738461	0.686842	0.838016	0.717984	0.0640852	-0.201415	0.0610694	-0.20448
Age	hcpd	18	No covariate regression	0.863163	0.744737	0.479117	0.570245	0.910842	0.40423	0.861083	0.740967	0.860962	0.740708
Matrix reasoning	hcpd	78	No covariate regression	0.339819	0.0965235	0.498021	0.470407	0.673641	0.571194	0.343344	0.0839822	0.346106	0.0861397
Attention problems	hcpd	77	No covariate regression	0.0311915	-0.223883	0.739671	0.682322	0.780311	0.772703	0.0640852	-0.201415	0.0610694	-0.20448
Age	hcpd	58	No covariate regression	0.862871	0.743915	0.477195	0.561931	0.914825	0.372319	0.861083	0.740967	0.860962	0.740708
Matrix reasoning	hcpd	93	No covariate regression	0.35655	0.109058	0.477428	0.461993	0.677376	0.576412	0.343344	0.0839822	0.346106	0.0861397
Attention problems	hcpd	16	No covariate regression	0.0662139	-0.2082	0.739255	0.681621	0.788445	0.742271	0.0640852	-0.201415	0.0610694	-0.20448
Matrix reasoning	hcpd	12	No covariate regression	0.351485	0.081521	0.470552	0.439644	0.699236	0.542831	0.343344	0.0839822	0.346106	0.0861397
Age	hcpd	3	No covariate regression	0.858953	0.73725	0.475197	0.564885	0.915097	0.49123	0.861083	0.740967	0.860962	0.740708
Attention problems	hcpd	70	No covariate regression	0.0111447	-0.261792	0.736486	0.68379	0.79664	0.778904	0.0640852	-0.201415	0.0610694	-0.20448
Age	hcpd	70	No covariate regression	0.859241	0.737874	0.507671	0.568735	0.915582	0.44995	0.861083	0.740967	0.860962	0.740708
Age	hcpd	47	No covariate regression	0.853362	0.728047	0.48095	0.567164	0.907904	0.419517	0.861083	0.740967	0.860962	0.740708
Age	hcpd	67	No covariate regression	0.859183	0.737355	0.507365	0.553881	0.912129	0.372463	0.861083	0.740967	0.860962	0.740708
Age	hcpd	43	No covariate regression	0.862535	0.743767	0.48028	0.56484	0.916698	0.439389	0.861083	0.740967	0.860962	0.740708
Age	hcpd	32	No covariate regression	0.865273	0.747418	0.472	0.560624	0.916653	0.433424	0.861083	0.740967	0.860962	0.740708
Age	hcpd	7	No covariate regression	0.862387	0.743312	0.480982	0.572052	0.918509	0.438333	0.861083	0.740967	0.860962	0.740708
Attention problems	hcpd	35	No covariate regression	0.0335576	-0.257658	0.727849	0.687735	0.796847	0.741955	0.0640852	-0.201415	0.0610694	-0.20448
Age	hcpd	64	No covariate regression	0.862086	0.743022	0.47843	0.56534	0.914625	0.445385	0.861083	0.740967	0.860962	0.740708
Attention problems	hcpd	79	No covariate regression	0.0391082	-0.204032	0.749645	0.679234	0.780535	0.70272	0.0640852	-0.201415	0.0610694	-0.20448
Attention problems	hcpd	34	No covariate regression	0.0236141	-0.257263	0.741636	0.685931	0.782138	0.729662	0.0640852	-0.201415	0.0610694	-0.20448
Matrix reasoning	hcpd	5	No covariate regression	0.370561	0.114227	0.475373	0.457592	0.682003	0.530637	0.343344	0.0839822	0.346106	0.0861397
Age	hcpd	31	No covariate regression	0.862159	0.743093	0.47997	0.571653	0.916558	0.467008	0.861083	0.740967	0.860962	0.740708
Matrix reasoning	hcpd	32	No covariate regression	0.373793	0.114006	0.46719	0.454286	0.68165	0.597565	0.343344	0.0839822	0.346106	0.0861397
Age	hcpd	87	No covariate regression	0.86143	0.741295	0.48299	0.570075	0.910375	0.4373	0.861083	0.740967	0.860962	0.740708
Age	hcpd	53	No covariate regression	0.858986	0.737154	0.478974	0.587505	0.91637	0.469945	0.861083	0.740967	0.860962	0.740708
Age	hcpd	89	No covariate regression	0.864969	0.74779	0.479329	0.569225	0.913709	0.451925	0.861083	0.740967	0.860962	0.740708
Matrix reasoning	hcpd	54	No covariate regression	0.365916	0.12029	0.479074	0.454403	0.670496	0.571655	0.343344	0.0839822	0.346106	0.0861397
Age	hcpd	81	No covariate regression	0.862845	0.743979	0.480293	0.570916	0.918964	0.492755	0.861083	0.740967	0.860962	0.740708
Attention problems	hcpd	89	No covariate regression	0.0404506	-0.2336	0.736597	0.684189	0.815513	0.772236	0.0640852	-0.201415	0.0610694	-0.20448
Age	hcpd	88	No covariate regression	0.865699	0.748991	0.497735	0.567621	0.913602	0.425465	0.861083	0.740967	0.860962	0.740708
Matrix reasoning	hcpd	87	No covariate regression	0.299947	0.0283896	0.470633	0.456543	0.667516	0.568311	0.343344	0.0839822	0.346106	0.0861397
Age	hcpd	22	No covariate regression	0.857224	0.734181	0.520456	0.564647	0.918628	0.482893	0.861083	0.740967	0.860962	0.740708
Attention problems	hcpd	73	No covariate regression	0.0799374	-0.193645	0.73899	0.690595	0.796168	0.779069	0.0640852	-0.201415	0.0610694	-0.20448
Matrix reasoning	hcpd	76	No covariate regression	0.301963	0.0491471	0.482297	0.451979	0.68919	0.586601	0.343344	0.0839822	0.346106	0.0861397
Matrix reasoning	hcpd	83	No covariate regression	0.352254	0.0759721	0.456752	0.446346	0.654875	0.585988	0.343344	0.0839822	0.346106	0.0861397
Age	hcpd	50	No covariate regression	0.855569	0.731727	0.479079	0.565402	0.916434	0.422638	0.861083	0.740967	0.860962	0.740708
Attention problems	hcpd	7	No covariate regression	0.0382764	-0.240564	0.742481	0.682186	0.790451	0.687171	0.0640852	-0.201415	0.0610694	-0.20448
Attention problems	hcpd	90	No covariate regression	0.0559232	-0.202033	0.778632	0.677058	0.856734	0.771839	0.0640852	-0.201415	0.0610694	-0.20448
Matrix reasoning	hcpd	60	No covariate regression	0.322557	0.0474161	0.4607	0.453226	0.662584	0.549623	0.343344	0.0839822	0.346106	0.0861397
Attention problems	hcpd	1	No covariate regression	0.0371263	-0.218568	0.718501	0.676408	0.766408	0.79571	0.0640852	-0.201415	0.0610694	-0.20448
Matrix reasoning	hcpd	51	No covariate regression	0.261216	0.0148094	0.472024	0.46272	0.637008	0.582625	0.343344	0.0839822	0.346106	0.0861397
Age	hcpd	13	No covariate regression	0.864653	0.747299	0.474662	0.570757	0.913564	0.462177	0.861083	0.740967	0.860962	0.740708
Matrix reasoning	hcpd	98	No covariate regression	0.361026	0.118613	0.484831	0.454523	0.656495	0.486823	0.343344	0.0839822	0.346106	0.0861397
Matrix reasoning	hcpd	15	No covariate regression	0.350782	0.094462	0.478321	0.45954	0.6365	0.570728	0.343344	0.0839822	0.346106	0.0861397
Attention problems	hcpd	50	No covariate regression	0.0583881	-0.186038	0.733126	0.672257	0.797028	0.726181	0.0640852	-0.201415	0.0610694	-0.20448
Matrix reasoning	hcpd	26	No covariate regression	0.381098	0.108392	0.472183	0.445225	0.69158	0.551942	0.343344	0.0839822	0.346106	0.0861397
Age	hcpd	54	No covariate regression	0.864941	0.747751	0.484706	0.567653	0.91155	0.508092	0.861083	0.740967	0.860962	0.740708
Attention problems	hcpd	78	No covariate regression	0.0611794	-0.204713	0.750662	0.672668	0.806318	0.729716	0.0640852	-0.201415	0.0610694	-0.20448
Age	hcpd	75	No covariate regression	0.864718	0.747186	0.47542	0.569412	0.914544	0.45634	0.861083	0.740967	0.860962	0.740708
Matrix reasoning	hcpd	25	No covariate regression	0.361091	0.10373	0.481257	0.452224	0.656016	0.640872	0.343344	0.0839822	0.346106	0.0861397
Age	hcpd	90	No covariate regression	0.861224	0.740844	0.488126	0.562336	0.916445	0.415916	0.861083	0.740967	0.860962	0.740708
Age	hcpd	71	No covariate regression	0.860015	0.739123	0.479545	0.566641	0.911609	0.41799	0.861083	0.740967	0.860962	0.740708
Matrix reasoning	hcpd	68	No covariate regression	0.375364	0.11023	0.471929	0.448196	0.664603	0.481916	0.343344	0.0839822	0.346106	0.0861397
Matrix reasoning	hcpd	65	No covariate regression	0.34206	0.0851803	0.500686	0.458936	0.686654	0.564152	0.343344	0.0839822	0.346106	0.0861397
Age	hcpd	85	No covariate regression	0.859947	0.739362	0.47958	0.575179	0.917794	0.443402	0.861083	0.740967	0.860962	0.740708
Age	hcpd	6	No covariate regression	0.864987	0.74697	0.480508	0.565665	0.912973	0.414708	0.861083	0.740967	0.860962	0.740708
Matrix reasoning	hcpd	44	No covariate regression	0.350468	0.103716	0.48452	0.453704	0.676038	0.542208	0.343344	0.0839822	0.346106	0.0861397
Matrix reasoning	hcpd	20	No covariate regression	0.345943	0.097002	0.490276	0.444018	0.700071	0.590133	0.343344	0.0839822	0.346106	0.0861397
Attention problems	hcpd	61	No covariate regression	0.096233	-0.20431	0.716539	0.680648	0.771512	0.710763	0.0640852	-0.201415	0.0610694	-0.20448
Attention problems	hcpd	19	No covariate regression	0.086889	-0.146941	0.74572	0.692071	0.796918	0.758046	0.0640852	-0.201415	0.0610694	-0.20448
Attention problems	hcpd	41	No covariate regression	0.0947982	-0.172489	0.760515	0.688853	0.838486	0.71561	0.0640852	-0.201415	0.0610694	-0.20448
Age	hcpd	4	No covariate regression	0.861989	0.742854	0.475021	0.573974	0.915374	0.468708	0.861083	0.740967	0.860962	0.740708
Attention problems	hcpd	38	No covariate regression	0.0411358	-0.227619	0.725028	0.672686	0.799375	0.778938	0.0640852	-0.201415	0.0610694	-0.20448
Matrix reasoning	hcpd	91	No covariate regression	0.337324	0.0916724	0.488907	0.447402	0.676806	0.557055	0.343344	0.0839822	0.346106	0.0861397
Matrix reasoning	hcpd	19	No covariate regression	0.369434	0.120805	0.501125	0.45422	0.641466	0.581504	0.343344	0.0839822	0.346106	0.0861397
Attention problems	hcpd	72	No covariate regression	0.0701264	-0.21191	0.736904	0.6666	0.766961	0.696047	0.0640852	-0.201415	0.0610694	-0.20448
Age	hcpd	82	No covariate regression	0.86494	0.747268	0.473384	0.567546	0.911809	0.453515	0.861083	0.740967	0.860962	0.740708
Matrix reasoning	hcpd	38	No covariate regression	0.358617	0.103212	0.480375	0.462102	0.647361	0.565246	0.343344	0.0839822	0.346106	0.0861397
Matrix reasoning	hcpd	90	No covariate regression	0.409608	0.146709	0.476602	0.455856	0.661316	0.452858	0.343344	0.0839822	0.346106	0.0861397
Matrix reasoning	hcpd	74	No covariate regression	0.329257	0.0833502	0.492716	0.464527	0.691429	0.584195	0.343344	0.0839822	0.346106	0.0861397
Age	hcpd	23	No covariate regression	0.857435	0.734815	0.47833	0.567376	0.914892	0.414864	0.861083	0.740967	0.860962	0.740708
Age	hcpd	56	No covariate regression	0.854303	0.729624	0.485914	0.575528	0.920101	0.468935	0.861083	0.740967	0.860962	0.740708
Matrix reasoning	hcpd	45	No covariate regression	0.345528	0.102026	0.477384	0.452496	0.656801	0.572155	0.343344	0.0839822	0.346106	0.0861397
Age	hcpd	46	No covariate regression	0.862495	0.743605	0.4746	0.571201	0.914541	0.401537	0.861083	0.740967	0.860962	0.740708
Age	hcpd	35	No covariate regression	0.859368	0.737703	0.478514	0.566929	0.914661	0.471045	0.861083	0.740967	0.860962	0.740708
Age	hcpd	61	No covariate regression	0.858905	0.73757	0.516965	0.567984	0.92131	0.450063	0.861083	0.740967	0.860962	0.740708
Attention problems	hcpd	13	No covariate regression	0.0584642	-0.203402	0.753057	0.695478	0.765377	0.718538	0.0640852	-0.201415	0.0610694	-0.20448
Age	hcpd	86	No covariate regression	0.86022	0.739747	0.482235	0.5676	0.91271	0.489294	0.861083	0.740967	0.860962	0.740708
Attention problems	hcpd	18	No covariate regression	0.0443587	-0.237317	0.762941	0.658496	0.818314	0.739388	0.0640852	-0.201415	0.0610694	-0.20448
Matrix reasoning	hcpd	47	No covariate regression	0.332081	0.0858006	0.46562	0.454247	0.661132	0.553112	0.343344	0.0839822	0.346106	0.0861397
Age	hcpd	63	No covariate regression	0.861078	0.741102	0.486986	0.568466	0.917893	0.454842	0.861083	0.740967	0.860962	0.740708
Attention problems	hcpd	64	No covariate regression	0.0567156	-0.232377	0.743792	0.666867	0.790344	0.669727	0.0640852	-0.201415	0.0610694	-0.20448
Age	hcpd	14	No covariate regression	0.859833	0.738682	0.476404	0.567578	0.913695	0.441966	0.861083	0.740967	0.860962	0.740708
Age	hcpd	51	No covariate regression	0.862363	0.742548	0.505882	0.573518	0.91508	0.396514	0.861083	0.740967	0.860962	0.740708
Age	hcpd	15	No covariate regression	0.861239	0.741539	0.513231	0.564452	0.926033	0.42151	0.861083	0.740967	0.860962	0.740708
Attention problems	hcpd	26	No covariate regression	0.0852508	-0.162595	0.735474	0.670245	0.787315	0.744633	0.0640852	-0.201415	0.0610694	-0.20448
Age	hcpd	9	No covariate regression	0.856966	0.733472	0.484391	0.570819	0.908493	0.441185	0.861083	0.740967	0.860962	0.740708
Age	hcpd	77	No covariate regression	0.867258	0.751753	0.472965	0.569615	0.911442	0.446911	0.861083	0.740967	0.860962	0.740708
Matrix reasoning	hcpd	30	No covariate regression	0.347832	0.0663129	0.470031	0.454686	0.687561	0.584602	0.343344	0.0839822	0.346106	0.0861397
Matrix reasoning	hcpd	69	No covariate regression	0.332562	0.074947	0.469826	0.449924	0.661699	0.553024	0.343344	0.0839822	0.346106	0.0861397
Attention problems	hcpd	81	No covariate regression	0.0582064	-0.18984	0.736394	0.682559	0.798711	0.810506	0.0640852	-0.201415	0.0610694	-0.20448
Attention problems	hcpd	31	No covariate regression	0.0928911	-0.175496	0.747109	0.693116	0.813673	0.714505	0.0640852	-0.201415	0.0610694	-0.20448
Age	hcpd	95	No covariate regression	0.862204	0.743077	0.514213	0.56862	0.915287	0.45427	0.861083	0.740967	0.860962	0.740708
Attention problems	hcpd	5	No covariate regression	0.0239088	-0.237043	0.747176	0.690759	0.789055	0.724196	0.0640852	-0.201415	0.0610694	-0.20448
Age	hcpd	92	No covariate regression	0.859809	0.73896	0.480383	0.573302	0.919215	0.490194	0.861083	0.740967	0.860962	0.740708
Attention problems	hcpd	29	No covariate regression	0.0737114	-0.219518	0.73386	0.674916	0.803058	0.697777	0.0640852	-0.201415	0.0610694	-0.20448
Attention problems	hcpd	58	No covariate regression	0.071536	-0.20264	0.745986	0.66198	0.783093	0.733066	0.0640852	-0.201415	0.0610694	-0.20448
Matrix reasoning	hcpd	94	No covariate regression	0.307216	0.0371724	0.477519	0.447256	0.657955	0.518092	0.343344	0.0839822	0.346106	0.0861397
Matrix reasoning	hcpd	17	No covariate regression	0.350383	0.0979062	0.481601	0.463047	0.674326	0.538596	0.343344	0.0839822	0.346106	0.0861397
Attention problems	hcpd	36	No covariate regression	0.0474011	-0.245996	0.741727	0.695528	0.806944	0.768844	0.0640852	-0.201415	0.0610694	-0.20448
Attention problems	hcpd	39	No covariate regression	0.0721502	-0.199476	0.744575	0.67656	0.791414	0.721589	0.0640852	-0.201415	0.0610694	-0.20448
Matrix reasoning	hcpd	43	No covariate regression	0.353896	0.109122	0.466792	0.449949	0.661852	0.563631	0.343344	0.0839822	0.346106	0.0861397
Attention problems	hcpd	49	No covariate regression	0.0881522	-0.165763	0.740864	0.679257	0.78277	0.713987	0.0640852	-0.201415	0.0610694	-0.20448
Attention problems	hcpd	23	No covariate regression	0.00719776	-0.300092	0.72321	0.663058	0.795511	0.706678	0.0640852	-0.201415	0.0610694	-0.20448
Attention problems	hcpd	14	No covariate regression	0.0277251	-0.240645	0.734761	0.662405	0.79387	0.721945	0.0640852	-0.201415	0.0610694	-0.20448
Age	hcpd	28	No covariate regression	0.867603	0.752237	0.483322	0.574883	0.918675	0.486006	0.861083	0.740967	0.860962	0.740708
Age	hcpd	34	No covariate regression	0.865907	0.748674	0.482093	0.562255	0.913365	0.459526	0.861083	0.740967	0.860962	0.740708
Attention problems	hcpd	94	No covariate regression	0.0607202	-0.208045	0.745799	0.658637	0.769091	0.696585	0.0640852	-0.201415	0.0610694	-0.20448
Attention problems	hcpd	32	No covariate regression	0.0844951	-0.15905	0.751061	0.670425	0.799162	0.725974	0.0640852	-0.201415	0.0610694	-0.20448
Attention problems	hcpd	44	No covariate regression	0.0328136	-0.238984	0.742571	0.690717	0.826322	0.76205	0.0640852	-0.201415	0.0610694	-0.20448
Age	hcpd	65	No covariate regression	0.864757	0.747544	0.482573	0.562185	0.913883	0.415996	0.861083	0.740967	0.860962	0.740708
Matrix reasoning	hcpd	21	No covariate regression	0.356338	0.089006	0.472778	0.457887	0.655374	0.542037	0.343344	0.0839822	0.346106	0.0861397
Age	hcpd	8	No site correction	0.803304	0.638348	0.984961	0.982896	0.994458	0.978605	0.801525	0.635087	0.800869	0.632839
Attention problems	hcpd	79	No site correction	-0.0169708	-0.127227	0.983701	0.962697	0.993984	0.98694	0.010291	-0.125743	0.0128931	-0.122443
Age	hcpd	18	No site correction	0.800045	0.630784	0.992126	0.976717	0.99469	0.991287	0.801525	0.635087	0.800869	0.632839
Matrix reasoning	hcpd	35	No site correction	0.300114	0.0785252	0.963043	0.924173	0.987487	0.963978	0.303873	0.0837766	0.304204	0.0842222
Age	hcpd	80	No site correction	0.795029	0.622508	0.991754	0.979866	0.994602	0.992387	0.801525	0.635087	0.800869	0.632839
Age	hcpd	39	No site correction	0.797294	0.629874	0.986616	0.974066	0.994356	0.996428	0.801525	0.635087	0.800869	0.632839
Age	hcpd	69	No site correction	0.801159	0.63758	0.989806	0.980024	0.994791	0.994408	0.801525	0.635087	0.800869	0.632839
Attention problems	hcpd	70	No site correction	-0.0285765	-0.14137	0.921491	0.965821	0.965123	0.980301	0.010291	-0.125743	0.0128931	-0.122443
Matrix reasoning	hcpd	58	No site correction	0.317545	0.0961683	0.962682	0.931602	0.987017	0.974909	0.303873	0.0837766	0.304204	0.0842222
Age	hcpd	76	No site correction	0.796325	0.625006	0.992239	0.980731	0.995271	0.993939	0.801525	0.635087	0.800869	0.632839
Age	hcpd	21	No site correction	0.790458	0.61654	0.990775	0.97776	0.994274	0.995256	0.801525	0.635087	0.800869	0.632839
Matrix reasoning	hcpd	13	No site correction	0.299037	0.0786634	0.962122	0.93039	0.988185	0.971139	0.303873	0.0837766	0.304204	0.0842222
Attention problems	hcpd	17	No site correction	0.0283064	-0.102208	0.923547	0.961349	0.947696	0.979704	0.010291	-0.125743	0.0128931	-0.122443
Age	hcpd	73	No site correction	0.79062	0.616979	0.990826	0.976369	0.994785	0.986904	0.801525	0.635087	0.800869	0.632839
Matrix reasoning	hcpd	70	No site correction	0.300017	0.0805788	0.96447	0.928608	0.987264	0.973068	0.303873	0.0837766	0.304204	0.0842222
Attention problems	hcpd	3	No site correction	0.00406927	-0.117178	0.984503	0.96182	0.995335	0.986201	0.010291	-0.125743	0.0128931	-0.122443
Age	hcpd	2	No site correction	0.819415	0.660796	0.989588	0.978774	0.99365	0.992982	0.801525	0.635087	0.800869	0.632839
Age	hcpd	70	No site correction	0.800839	0.636655	0.987529	0.976434	0.994695	0.991197	0.801525	0.635087	0.800869	0.632839
Attention problems	hcpd	98	No site correction	0.0510573	-0.0777519	0.983509	0.960441	0.994382	0.974979	0.010291	-0.125743	0.0128931	-0.122443
Attention problems	hcpd	88	No site correction	-0.0134982	-0.133079	0.984947	0.959793	0.995788	0.985154	0.010291	-0.125743	0.0128931	-0.122443
Age	hcpd	47	No site correction	0.800439	0.635463	0.954271	0.974863	0.986158	0.99374	0.801525	0.635087	0.800869	0.632839
Age	hcpd	67	No site correction	0.80028	0.634401	0.986768	0.983044	0.993779	0.995256	0.801525	0.635087	0.800869	0.632839
Matrix reasoning	hcpd	93	No site correction	0.310274	0.0890973	0.962936	0.927324	0.986268	0.976369	0.303873	0.0837766	0.304204	0.0842222
Attention problems	hcpd	77	No site correction	-0.026631	-0.13222	0.982971	0.963919	0.995463	0.991685	0.010291	-0.125743	0.0128931	-0.122443
Matrix reasoning	hcpd	78	No site correction	0.304308	0.0846321	0.960693	0.930005	0.985418	0.978389	0.303873	0.0837766	0.304204	0.0842222
Matrix reasoning	hcpd	97	No site correction	0.322498	0.0994455	0.965013	0.92398	0.985455	0.975432	0.303873	0.0837766	0.304204	0.0842222
Age	hcpd	83	No site correction	0.807401	0.644759	0.954846	0.976357	0.983802	0.994228	0.801525	0.635087	0.800869	0.632839
Age	hcpd	31	No site correction	0.8154	0.662118	0.927911	0.978799	0.972807	0.994371	0.801525	0.635087	0.800869	0.632839
Matrix reasoning	hcpd	60	No site correction	0.304263	0.0812787	0.963461	0.932107	0.987019	0.969478	0.303873	0.0837766	0.304204	0.0842222
Attention problems	hcpd	8	No site correction	0.00321595	-0.123579	0.969485	0.953877	0.989073	0.978858	0.010291	-0.125743	0.0128931	-0.122443
Matrix reasoning	hcpd	80	No site correction	0.287014	0.0718033	0.968232	0.932965	0.987735	0.979942	0.303873	0.0837766	0.304204	0.0842222
Matrix reasoning	hcpd	72	No site correction	0.317465	0.0970802	0.960549	0.922802	0.985464	0.967512	0.303873	0.0837766	0.304204	0.0842222
Attention problems	hcpd	11	No site correction	-0.00564334	-0.12414	0.929364	0.960568	0.948294	0.988708	0.010291	-0.125743	0.0128931	-0.122443
Attention problems	hcpd	9	No site correction	0.0312739	-0.116251	0.943301	0.963563	0.96183	0.990457	0.010291	-0.125743	0.0128931	-0.122443
Attention problems	hcpd	62	No site correction	0.0240353	-0.107576	0.975522	0.959308	0.989375	0.992406	0.010291	-0.125743	0.0128931	-0.122443
Attention problems	hcpd	66	No site correction	-0.0404792	-0.135734	0.984938	0.96244	0.994076	0.985443	0.010291	-0.125743	0.0128931	-0.122443
Matrix reasoning	hcpd	75	No site correction	0.290072	0.0747056	0.963546	0.92783	0.983827	0.966575	0.303873	0.0837766	0.304204	0.0842222
Matrix reasoning	hcpd	66	No site correction	0.304146	0.0838155	0.963696	0.922162	0.986974	0.978191	0.303873	0.0837766	0.304204	0.0842222
Age	hcpd	62	No site correction	0.804781	0.641789	0.988514	0.982979	0.994751	0.995797	0.801525	0.635087	0.800869	0.632839
Matrix reasoning	hcpd	81	No site correction	0.319171	0.0961159	0.963497	0.929345	0.987256	0.974205	0.303873	0.0837766	0.304204	0.0842222
Matrix reasoning	hcpd	49	No site correction	0.324397	0.0995381	0.965204	0.923409	0.988629	0.970576	0.303873	0.0837766	0.304204	0.0842222
Matrix reasoning	hcpd	59	No site correction	0.310166	0.0896192	0.965478	0.926923	0.986678	0.977651	0.303873	0.0837766	0.304204	0.0842222
Age	hcpd	78	No site correction	0.807913	0.645857	0.957472	0.978631	0.987338	0.994372	0.801525	0.635087	0.800869	0.632839
Age	hcpd	98	No site correction	0.801239	0.636798	0.989044	0.975448	0.994529	0.991955	0.801525	0.635087	0.800869	0.632839
Attention problems	hcpd	52	No site correction	0.0318427	-0.0942405	0.981869	0.95425	0.993319	0.981707	0.010291	-0.125743	0.0128931	-0.122443
Age	hcpd	10	No site correction	0.80635	0.644153	0.985587	0.981569	0.994259	0.99033	0.801525	0.635087	0.800869	0.632839
Age	hcpd	17	No site correction	0.802682	0.638038	0.954623	0.977291	0.985265	0.995256	0.801525	0.635087	0.800869	0.632839
Attention problems	hcpd	67	No site correction	-0.0323352	-0.173445	0.978992	0.961985	0.992991	0.980516	0.010291	-0.125743	0.0128931	-0.122443
Attention problems	hcpd	22	No site correction	-0.00422121	-0.135472	0.977009	0.961136	0.991241	0.990963	0.010291	-0.125743	0.0128931	-0.122443
Age	hcpd	91	No site correction	0.798273	0.62711	0.991108	0.980571	0.995139	0.995977	0.801525	0.635087	0.800869	0.632839
Attention problems	hcpd	0	No site correction	-0.0441184	-0.179374	0.980958	0.963277	0.993305	0.985477	0.010291	-0.125743	0.0128931	-0.122443
Age	hcpd	84	No site correction	0.802851	0.634746	0.991527	0.976993	0.995028	0.991377	0.801525	0.635087	0.800869	0.632839
Age	hcpd	55	No site correction	0.79979	0.630646	0.991756	0.978074	0.994395	0.992965	0.801525	0.635087	0.800869	0.632839
Age	hcpd	72	No site correction	0.797004	0.629957	0.955363	0.97847	0.980474	0.99549	0.801525	0.635087	0.800869	0.632839
Matrix reasoning	hcpd	61	No site correction	0.320361	0.0982372	0.967377	0.929574	0.987408	0.969986	0.303873	0.0837766	0.304204	0.0842222
Matrix reasoning	hcpd	71	No site correction	0.333426	0.107795	0.967053	0.928966	0.987852	0.978661	0.303873	0.0837766	0.304204	0.0842222
Matrix reasoning	hcpd	7	No site correction	0.260195	0.0433446	0.961925	0.928789	0.987428	0.968522	0.303873	0.0837766	0.304204	0.0842222
Age	hcpd	45	No site correction	0.806452	0.648945	0.967636	0.975187	0.982919	0.989808	0.801525	0.635087	0.800869	0.632839
Matrix reasoning	hcpd	56	No site correction	0.308499	0.0867069	0.962875	0.937855	0.986589	0.986399	0.303873	0.0837766	0.304204	0.0842222
Attention problems	hcpd	69	No site correction	-0.00295204	-0.149264	0.974716	0.960372	0.991104	0.974224	0.010291	-0.125743	0.0128931	-0.122443
Attention problems	hcpd	35	No site correction	-0.0245543	-0.170392	0.944451	0.957338	0.964363	0.99154	0.010291	-0.125743	0.0128931	-0.122443
Age	hcpd	79	No site correction	0.79579	0.623684	0.991928	0.978295	0.99482	0.993398	0.801525	0.635087	0.800869	0.632839
Attention problems	hcpd	53	No site correction	0.0325955	-0.0936811	0.927625	0.960922	0.96048	0.989123	0.010291	-0.125743	0.0128931	-0.122443
Age	hcpd	52	No site correction	0.799896	0.630387	0.992082	0.980684	0.994792	0.991287	0.801525	0.635087	0.800869	0.632839
Attention problems	hcpd	12	No site correction	0.0407979	-0.131324	0.940203	0.957464	0.949913	0.988688	0.010291	-0.125743	0.0128931	-0.122443
Matrix reasoning	hcpd	67	No site correction	0.314503	0.0916435	0.962973	0.929624	0.98736	0.974692	0.303873	0.0837766	0.304204	0.0842222
Age	hcpd	0	No site correction	0.800039	0.630366	0.991982	0.981071	0.995061	0.995112	0.801525	0.635087	0.800869	0.632839
Age	hcpd	19	No site correction	0.800904	0.632785	0.992268	0.981861	0.994691	0.984901	0.801525	0.635087	0.800869	0.632839
Matrix reasoning	hcpd	18	No site correction	0.308489	0.0866939	0.960728	0.924159	0.985576	0.966756	0.303873	0.0837766	0.304204	0.0842222
Attention problems	hcpd	65	No site correction	0.0244427	-0.121705	0.974522	0.954434	0.990363	0.986364	0.010291	-0.125743	0.0128931	-0.122443
Attention problems	hcpd	59	No site correction	-0.0216846	-0.130036	0.982958	0.958292	0.992785	0.979419	0.010291	-0.125743	0.0128931	-0.122443
Attention problems	hcpd	10	No site correction	0.0823295	-0.0866236	0.975026	0.9575	0.989452	0.989069	0.010291	-0.125743	0.0128931	-0.122443
Matrix reasoning	hcpd	29	No site correction	0.310305	0.0874378	0.962275	0.922225	0.986621	0.971824	0.303873	0.0837766	0.304204	0.0842222
Attention problems	hcpd	16	No site correction	-0.0197048	-0.152266	0.975017	0.955551	0.987346	0.986164	0.010291	-0.125743	0.0128931	-0.122443
Age	hcpd	1	No site correction	0.803986	0.640674	0.989467	0.982833	0.994648	0.994028	0.801525	0.635087	0.800869	0.632839
Matrix reasoning	hcpd	92	No site correction	0.297603	0.0787136	0.964279	0.931201	0.985711	0.971175	0.303873	0.0837766	0.304204	0.0842222
Age	hcpd	60	No site correction	0.799155	0.629692	0.992385	0.975039	0.995074	0.993595	0.801525	0.635087	0.800869	0.632839
Attention problems	hcpd	33	No site correction	-0.0158489	-0.15089	0.979694	0.960476	0.991413	0.986055	0.010291	-0.125743	0.0128931	-0.122443
Age	hcpd	12	No site correction	0.798477	0.628319	0.991518	0.982977	0.994845	0.995274	0.801525	0.635087	0.800869	0.632839
Matrix reasoning	hcpd	46	No site correction	0.255917	0.0472346	0.964646	0.927399	0.988157	0.977416	0.303873	0.0837766	0.304204	0.0842222
Attention problems	hcpd	27	No site correction	0.00549326	-0.153303	0.966142	0.950483	0.984731	0.98216	0.010291	-0.125743	0.0128931	-0.122443
Matrix reasoning	hcpd	79	No site correction	0.264864	0.0531075	0.963954	0.935516	0.987516	0.977776	0.303873	0.0837766	0.304204	0.0842222
Age	hcpd	38	No site correction	0.807715	0.644997	0.955229	0.972963	0.98396	0.992712	0.801525	0.635087	0.800869	0.632839
Age	hcpd	37	No site correction	0.797076	0.63042	0.984926	0.979433	0.99417	0.985749	0.801525	0.635087	0.800869	0.632839
Matrix reasoning	hcpd	96	No site correction	0.302622	0.0841753	0.962981	0.928032	0.986378	0.974999	0.303873	0.0837766	0.304204	0.0842222
Age	hcpd	57	No site correction	0.805558	0.642744	0.986518	0.980514	0.994287	0.988167	0.801525	0.635087	0.800869	0.632839
Attention problems	hcpd	48	No site correction	0.0279394	-0.127423	0.979907	0.962397	0.992488	0.989592	0.010291	-0.125743	0.0128931	-0.122443
Age	hcpd	41	No site correction	0.795116	0.623338	0.991213	0.977873	0.994562	0.991846	0.801525	0.635087	0.800869	0.632839
Matrix reasoning	hcpd	23	No site correction	0.329259	0.104106	0.961867	0.922101	0.98736	0.983026	0.303873	0.0837766	0.304204	0.0842222
Age	hcpd	93	No site correction	0.806878	0.644858	0.984726	0.975368	0.994123	0.994426	0.801525	0.635087	0.800869	0.632839
Age	hcpd	26	No site correction	0.797081	0.628237	0.99204	0.982387	0.994767	0.99448	0.801525	0.635087	0.800869	0.632839
Age	hcpd	43	No site correction	0.80786	0.6471	0.955559	0.980292	0.983254	0.994805	0.801525	0.635087	0.800869	0.632839
Age	hcpd	5	No site correction	0.799419	0.628963	0.991144	0.978353	0.994643	0.995526	0.801525	0.635087	0.800869	0.632839
Matrix reasoning	hcpd	28	No site correction	0.303129	0.0819817	0.964373	0.92737	0.98815	0.974981	0.303873	0.0837766	0.304204	0.0842222
Matrix reasoning	hcpd	9	No site correction	0.33203	0.104983	0.962347	0.92556	0.986592	0.967565	0.303873	0.0837766	0.304204	0.0842222
Attention problems	hcpd	37	No site correction	0.00496057	-0.120702	0.984342	0.960813	0.995067	0.986075	0.010291	-0.125743	0.0128931	-0.122443
Matrix reasoning	hcpd	84	No site correction	0.266385	0.0546787	0.963269	0.932726	0.986971	0.958222	0.303873	0.0837766	0.304204	0.0842222
Matrix reasoning	hcpd	34	No site correction	0.293902	0.0740994	0.964728	0.932269	0.988018	0.984343	0.303873	0.0837766	0.304204	0.0842222
Attention problems	hcpd	15	No site correction	0.0425703	-0.107401	0.941926	0.962518	0.953064	0.99127	0.010291	-0.125743	0.0128931	-0.122443
Matrix reasoning	hcpd	3	No site correction	0.260945	0.051491	0.964305	0.933946	0.987902	0.968921	0.303873	0.0837766	0.304204	0.0842222
Matrix reasoning	hcpd	0	No site correction	0.299474	0.0834689	0.962004	0.928962	0.984793	0.979688	0.303873	0.0837766	0.304204	0.0842222
Matrix reasoning	hcpd	22	No site correction	0.311488	0.0877912	0.961356	0.924962	0.987551	0.978517	0.303873	0.0837766	0.304204	0.0842222
Age	hcpd	25	No site correction	0.812285	0.655004	0.988712	0.977354	0.99475	0.993524	0.801525	0.635087	0.800869	0.632839
Attention problems	hcpd	96	No site correction	0.0212926	-0.101912	0.985288	0.96	0.994981	0.978553	0.010291	-0.125743	0.0128931	-0.122443
Age	hcpd	40	No site correction	0.809329	0.651727	0.984122	0.977735	0.993772	0.993109	0.801525	0.635087	0.800869	0.632839
Age	hcpd	59	No site correction	0.801817	0.633415	0.992273	0.975677	0.994734	0.99228	0.801525	0.635087	0.800869	0.632839
Attention problems	hcpd	46	No site correction	0.0637946	-0.0877015	0.94309	0.958636	0.957275	0.981258	0.010291	-0.125743	0.0128931	-0.122443
Matrix reasoning	hcpd	42	No site correction	0.271933	0.0608001	0.959344	0.927291	0.984934	0.958421	0.303873	0.0837766	0.304204	0.0842222
Age	hcpd	11	No site correction	0.79628	0.626252	0.990937	0.976863	0.995042	0.987265	0.801525	0.635087	0.800869	0.632839
Matrix reasoning	hcpd	55	No site correction	0.274469	0.0588649	0.965459	0.922804	0.98657	0.964553	0.303873	0.0837766	0.304204	0.0842222
Attention problems	hcpd	68	No site correction	-0.00655067	-0.143854	0.981516	0.962051	0.991953	0.989412	0.010291	-0.125743	0.0128931	-0.122443
Matrix reasoning	hcpd	37	No site correction	0.314651	0.0923045	0.965745	0.926512	0.987719	0.970091	0.303873	0.0837766	0.304204	0.0842222
Attention problems	hcpd	24	No site correction	0.00419763	-0.142243	0.970463	0.961939	0.989796	0.989266	0.010291	-0.125743	0.0128931	-0.122443
Attention problems	hcpd	47	No site correction	0.0528688	-0.090606	0.938696	0.952479	0.934334	0.982755	0.010291	-0.125743	0.0128931	-0.122443
Attention problems	hcpd	20	No site correction	0.019813	-0.121697	0.919668	0.963848	0.942881	0.991683	0.010291	-0.125743	0.0128931	-0.122443
Matrix reasoning	hcpd	86	No site correction	0.283285	0.0677097	0.961557	0.925306	0.987695	0.979202	0.303873	0.0837766	0.304204	0.0842222
Attention problems	hcpd	56	No site correction	-0.039573	-0.163377	0.981606	0.965261	0.991572	0.991973	0.010291	-0.125743	0.0128931	-0.122443
Matrix reasoning	hcpd	39	No site correction	0.318765	0.096013	0.960791	0.92563	0.987134	0.979399	0.303873	0.0837766	0.304204	0.0842222
Attention problems	hcpd	84	No site correction	-0.0111408	-0.125914	0.980788	0.959126	0.992919	0.973285	0.010291	-0.125743	0.0128931	-0.122443
Attention problems	hcpd	85	No site correction	0.0254958	-0.0868121	0.983479	0.961648	0.993819	0.97803	0.010291	-0.125743	0.0128931	-0.122443
Attention problems	hcpd	99	No site correction	0.0433597	-0.122779	0.969399	0.955061	0.985537	0.983549	0.010291	-0.125743	0.0128931	-0.122443
Age	hcpd	58	No site correction	0.802494	0.634204	0.992607	0.981005	0.995058	0.993957	0.801525	0.635087	0.800869	0.632839
Matrix reasoning	hcpd	57	No site correction	0.289468	0.0739314	0.96367	0.926719	0.986842	0.973429	0.303873	0.0837766	0.304204	0.0842222
Age	hcpd	33	No site correction	0.808762	0.646584	0.987734	0.980952	0.994175	0.9919	0.801525	0.635087	0.800869	0.632839
Attention problems	hcpd	86	No site correction	0.00988637	-0.109143	0.982689	0.956739	0.994211	0.986073	0.010291	-0.125743	0.0128931	-0.122443
Matrix reasoning	hcpd	27	No site correction	0.310484	0.0876001	0.962112	0.9285	0.985875	0.972131	0.303873	0.0837766	0.304204	0.0842222
Age	hcpd	74	No site correction	0.796127	0.625111	0.992666	0.977984	0.994944	0.986776	0.801525	0.635087	0.800869	0.632839
Age	hcpd	27	No site correction	0.80056	0.632841	0.992678	0.983897	0.995357	0.995995	0.801525	0.635087	0.800869	0.632839
Age	hcpd	36	No site correction	0.790318	0.616132	0.990261	0.981481	0.994715	0.9897	0.801525	0.635087	0.800869	0.632839
Attention problems	hcpd	2	No site correction	0.051165	-0.078159	0.923949	0.956098	0.947293	0.980265	0.010291	-0.125743	0.0128931	-0.122443
Age	hcpd	44	No site correction	0.80602	0.641639	0.987836	0.977541	0.99386	0.995238	0.801525	0.635087	0.800869	0.632839
Attention problems	hcpd	95	No site correction	0.00334946	-0.125842	0.939695	0.961979	0.943303	0.966428	0.010291	-0.125743	0.0128931	-0.122443
Attention problems	hcpd	93	No site correction	-0.022915	-0.123274	0.980061	0.957661	0.993438	0.976477	0.010291	-0.125743	0.0128931	-0.122443
Attention problems	hcpd	80	No site correction	0.00776178	-0.115889	0.923297	0.955149	0.949508	0.987824	0.010291	-0.125743	0.0128931	-0.122443
Matrix reasoning	hcpd	8	No site correction	0.287546	0.0720164	0.963695	0.925032	0.986744	0.954809	0.303873	0.0837766	0.304204	0.0842222
Attention problems	hcpd	92	No site correction	0.0105906	-0.107995	0.982564	0.959302	0.993568	0.992027	0.010291	-0.125743	0.0128931	-0.122443
Age	hcpd	94	No site correction	0.809569	0.649071	0.987693	0.976671	0.995254	0.98979	0.801525	0.635087	0.800869	0.632839
Matrix reasoning	hcpd	6	No site correction	0.289924	0.0714499	0.964058	0.923938	0.987197	0.978409	0.303873	0.0837766	0.304204	0.0842222
Attention problems	hcpd	74	No site correction	0.0623118	-0.0818523	0.928431	0.966605	0.956104	0.987301	0.010291	-0.125743	0.0128931	-0.122443
Attention problems	hcpd	25	No site correction	0.0401465	-0.115677	0.984572	0.968949	0.993972	0.98584	0.010291	-0.125743	0.0128931	-0.122443
Age	hcpd	97	No site correction	0.795912	0.625519	0.990563	0.98123	0.995133	0.994589	0.801525	0.635087	0.800869	0.632839
Attention problems	hcpd	55	No site correction	0.010305	-0.116453	0.986373	0.96291	0.995626	0.982809	0.010291	-0.125743	0.0128931	-0.122443
Matrix reasoning	hcpd	1	No site correction	0.294175	0.0754689	0.963954	0.934794	0.986802	0.982774	0.303873	0.0837766	0.304204	0.0842222
Matrix reasoning	hcpd	89	No site correction	0.339977	0.112054	0.96224	0.926704	0.986977	0.97305	0.303873	0.0837766	0.304204	0.0842222
Attention problems	hcpd	83	No site correction	0.0129012	-0.101223	0.983573	0.964439	0.994784	0.994336	0.010291	-0.125743	0.0128931	-0.122443
Age	hcpd	49	No site correction	0.798093	0.631824	0.951563	0.980542	0.9835	0.994191	0.801525	0.635087	0.800869	0.632839
Matrix reasoning	hcpd	24	No site correction	0.341371	0.113198	0.965167	0.933246	0.987465	0.976622	0.303873	0.0837766	0.304204	0.0842222
Matrix reasoning	hcpd	95	No site correction	0.325526	0.101562	0.962936	0.927653	0.985932	0.974113	0.303873	0.0837766	0.304204	0.0842222
Attention problems	hcpd	75	No site correction	0.0653187	-0.110679	0.973498	0.960008	0.986532	0.989953	0.010291	-0.125743	0.0128931	-0.122443
Age	hcpd	30	No site correction	0.807502	0.644207	0.986822	0.981154	0.994391	0.993433	0.801525	0.635087	0.800869	0.632839
Matrix reasoning	hcpd	15	No site correction	0.318205	0.0964379	0.964037	0.927073	0.986226	0.979797	0.303873	0.0837766	0.304204	0.0842222
Age	hcpd	20	No site correction	0.800127	0.631372	0.991092	0.974389	0.99476	0.985893	0.801525	0.635087	0.800869	0.632839
Attention problems	hcpd	39	No site correction	0.0179346	-0.0928671	0.98417	0.959015	0.992334	0.991125	0.010291	-0.125743	0.0128931	-0.122443
Attention problems	hcpd	49	No site correction	0.0463798	-0.0695818	0.983002	0.961404	0.993384	0.991774	0.010291	-0.125743	0.0128931	-0.122443
Attention problems	hcpd	14	No site correction	-0.0394886	-0.156499	0.983015	0.95805	0.994504	0.986579	0.010291	-0.125743	0.0128931	-0.122443
Attention problems	hcpd	19	No site correction	0.0371097	-0.0885467	0.926913	0.960148	0.956368	0.991035	0.010291	-0.125743	0.0128931	-0.122443
Attention problems	hcpd	13	No site correction	0.00349513	-0.110546	0.981976	0.964386	0.992897	0.989266	0.010291	-0.125743	0.0128931	-0.122443
Attention problems	hcpd	34	No site correction	-0.0540649	-0.154242	0.984426	0.960941	0.995259	0.984108	0.010291	-0.125743	0.0128931	-0.122443
Matrix reasoning	hcpd	21	No site correction	0.284583	0.0677055	0.962993	0.936702	0.986001	0.981204	0.303873	0.0837766	0.304204	0.0842222
Age	hcpd	64	No site correction	0.803319	0.636238	0.992554	0.983112	0.994833	0.984775	0.801525	0.635087	0.800869	0.632839
Matrix reasoning	hcpd	76	No site correction	0.272142	0.0572111	0.9656	0.927905	0.98714	0.967911	0.303873	0.0837766	0.304204	0.0842222
Matrix reasoning	hcpd	5	No site correction	0.312449	0.0872128	0.963316	0.926012	0.988175	0.976912	0.303873	0.0837766	0.304204	0.0842222
Age	hcpd	50	No site correction	0.795358	0.62488	0.99228	0.977941	0.994522	0.992369	0.801525	0.635087	0.800869	0.632839
Matrix reasoning	hcpd	83	No site correction	0.324282	0.100046	0.961885	0.926673	0.985908	0.981169	0.303873	0.0837766	0.304204	0.0842222
Attention problems	hcpd	73	No site correction	0.022499	-0.102007	0.923845	0.959634	0.945192	0.98979	0.010291	-0.125743	0.0128931	-0.122443
Attention problems	hcpd	50	No site correction	-0.0244718	-0.179817	0.966521	0.957163	0.983917	0.99522	0.010291	-0.125743	0.0128931	-0.122443
Attention problems	hcpd	7	No site correction	-0.00594163	-0.121705	0.980739	0.957287	0.994107	0.98113	0.010291	-0.125743	0.0128931	-0.122443
Attention problems	hcpd	36	No site correction	-0.00418308	-0.146503	0.971081	0.958943	0.989897	0.992279	0.010291	-0.125743	0.0128931	-0.122443
Attention problems	hcpd	23	No site correction	-0.09256	-0.236267	0.9756	0.959405	0.99301	0.990476	0.010291	-0.125743	0.0128931	-0.122443
Attention problems	hcpd	1	No site correction	-0.0185828	-0.146666	0.972138	0.960842	0.989098	0.992315	0.010291	-0.125743	0.0128931	-0.122443
Attention problems	hcpd	5	No site correction	-0.0243728	-0.155144	0.979907	0.960942	0.992559	0.991414	0.010291	-0.125743	0.0128931	-0.122443
Matrix reasoning	hcpd	43	No site correction	0.304073	0.0830391	0.965069	0.926078	0.988877	0.969083	0.303873	0.0837766	0.304204	0.0842222
Attention problems	hcpd	29	No site correction	-0.00623216	-0.18122	0.976279	0.961988	0.990104	0.986033	0.010291	-0.125743	0.0128931	-0.122443
Age	hcpd	34	No site correction	0.801999	0.632978	0.99197	0.983947	0.994036	0.996465	0.801525	0.635087	0.800869	0.632839
Age	hcpd	28	No site correction	0.802911	0.636156	0.991372	0.975429	0.995163	0.991973	0.801525	0.635087	0.800869	0.632839
Matrix reasoning	hcpd	17	No site correction	0.313608	0.0928646	0.96042	0.926094	0.986913	0.976676	0.303873	0.0837766	0.304204	0.0842222
Matrix reasoning	hcpd	94	No site correction	0.268517	0.0555729	0.96084	0.926585	0.986847	0.981294	0.303873	0.0837766	0.304204	0.0842222
Matrix reasoning	hcpd	4	No site correction	0.268782	0.05694	0.961543	0.93133	0.985552	0.954213	0.303873	0.0837766	0.304204	0.0842222
Attention problems	hcpd	44	No site correction	0.0154092	-0.14082	0.939057	0.961694	0.958719	0.982268	0.010291	-0.125743	0.0128931	-0.122443
Attention problems	hcpd	32	No site correction	0.024958	-0.117547	0.982144	0.958124	0.991701	0.978027	0.010291	-0.125743	0.0128931	-0.122443
Attention problems	hcpd	94	No site correction	-0.0301824	-0.13428	0.9829	0.958872	0.994067	0.993128	0.010291	-0.125743	0.0128931	-0.122443
Age	hcpd	65	No site correction	0.797874	0.627603	0.991158	0.979853	0.99479	0.989447	0.801525	0.635087	0.800869	0.632839
Age	hcpd	15	No site correction	0.816629	0.663931	0.985857	0.976381	0.993777	0.995256	0.801525	0.635087	0.800869	0.632839
Attention problems	hcpd	58	No site correction	-0.00596458	-0.114823	0.98468	0.96297	0.995308	0.992767	0.010291	-0.125743	0.0128931	-0.122443
Age	hcpd	68	No site correction	0.804254	0.641232	0.985889	0.980078	0.993874	0.989087	0.801525	0.635087	0.800869	0.632839
Attention problems	hcpd	87	No site correction	-0.0400201	-0.228539	0.974829	0.959433	0.99126	0.98923	0.010291	-0.125743	0.0128931	-0.122443
Age	hcpd	22	No site correction	0.797999	0.630278	0.984449	0.979931	0.994076	0.9895	0.801525	0.635087	0.800869	0.632839
Matrix reasoning	hcpd	87	No site correction	0.272333	0.0596696	0.963568	0.932318	0.987461	0.968829	0.303873	0.0837766	0.304204	0.0842222
Age	hcpd	88	No site correction	0.810895	0.650623	0.989168	0.979224	0.994667	0.992821	0.801525	0.635087	0.800869	0.632839
Age	hcpd	82	No site correction	0.79375	0.624871	0.954424	0.976763	0.985287	0.995111	0.801525	0.635087	0.800869	0.632839
Attention problems	hcpd	72	No site correction	0.0135616	-0.111521	0.924027	0.963334	0.951058	0.994751	0.010291	-0.125743	0.0128931	-0.122443
Matrix reasoning	hcpd	19	No site correction	0.321747	0.0978751	0.967395	0.930946	0.987348	0.971247	0.303873	0.0837766	0.304204	0.0842222
Age	hcpd	61	No site correction	0.80798	0.649934	0.984832	0.978261	0.993324	0.992531	0.801525	0.635087	0.800869	0.632839
Matrix reasoning	hcpd	44	No site correction	0.306534	0.0863198	0.9637	0.928498	0.986692	0.969569	0.303873	0.0837766	0.304204	0.0842222
Age	hcpd	13	No site correction	0.799297	0.630376	0.991059	0.981576	0.995061	0.995599	0.801525	0.635087	0.800869	0.632839
Matrix reasoning	hcpd	51	No site correction	0.25804	0.049944	0.96044	0.930642	0.98562	0.978967	0.303873	0.0837766	0.304204	0.0842222
Age	hcpd	6	No site correction	0.796008	0.624687	0.991826	0.97943	0.994531	0.9873	0.801525	0.635087	0.800869	0.632839
Attention problems	hcpd	78	No site correction	0.0154858	-0.132655	0.978385	0.955897	0.989962	0.978083	0.010291	-0.125743	0.0128931	-0.122443
Matrix reasoning	hcpd	98	No site correction	0.287192	0.0712608	0.965545	0.927587	0.986624	0.980627	0.303873	0.0837766	0.304204	0.0842222
Age	hcpd	85	No site correction	0.809628	0.649795	0.956541	0.982498	0.982067	0.992225	0.801525	0.635087	0.800869	0.632839
Matrix reasoning	hcpd	65	No site correction	0.33213	0.105558	0.96601	0.925103	0.987191	0.970924	0.303873	0.0837766	0.304204	0.0842222
Matrix reasoning	hcpd	68	No site correction	0.328389	0.103772	0.964674	0.918138	0.985435	0.972994	0.303873	0.0837766	0.304204	0.0842222
Age	hcpd	71	No site correction	0.799903	0.62929	0.990661	0.977658	0.994702	0.995653	0.801525	0.635087	0.800869	0.632839
Matrix reasoning	hcpd	64	No site correction	0.34397	0.114204	0.963508	0.927916	0.988355	0.980914	0.303873	0.0837766	0.304204	0.0842222
Matrix reasoning	hcpd	38	No site correction	0.294408	0.0757754	0.964426	0.926225	0.987804	0.979238	0.303873	0.0837766	0.304204	0.0842222
Attention problems	hcpd	90	No site correction	0.0187505	-0.203563	0.97558	0.963936	0.987655	0.989105	0.010291	-0.125743	0.0128931	-0.122443
Matrix reasoning	hcpd	91	No site correction	0.304071	0.0836761	0.965298	0.930292	0.987452	0.972276	0.303873	0.0837766	0.304204	0.0842222
Age	hcpd	14	No site correction	0.803348	0.640263	0.956726	0.976219	0.984218	0.986615	0.801525	0.635087	0.800869	0.632839
Attention problems	hcpd	89	No site correction	0.0134234	-0.113334	0.925054	0.956263	0.962155	0.986454	0.010291	-0.125743	0.0128931	-0.122443
Age	hcpd	81	No site correction	0.801467	0.632275	0.992348	0.982869	0.994711	0.992063	0.801525	0.635087	0.800869	0.632839
Age	hcpd	53	No site correction	0.801229	0.632881	0.992503	0.980376	0.994528	0.995851	0.801525	0.635087	0.800869	0.632839
Age	hcpd	87	No site correction	0.796254	0.624868	0.991752	0.98184	0.994862	0.993415	0.801525	0.635087	0.800869	0.632839
Age	hcpd	3	No site correction	0.801813	0.633907	0.990399	0.982322	0.994542	0.996573	0.801525	0.635087	0.800869	0.632839
Matrix reasoning	hcpd	12	No site correction	0.332472	0.106071	0.96177	0.929098	0.987836	0.977705	0.303873	0.0837766	0.304204	0.0842222
Age	hcpd	7	No site correction	0.796118	0.626089	0.992667	0.98293	0.995331	0.995869	0.801525	0.635087	0.800869	0.632839
Age	hcpd	89	No site correction	0.797883	0.628244	0.991105	0.979826	0.994729	0.990927	0.801525	0.635087	0.800869	0.632839
Matrix reasoning	hcpd	32	No site correction	0.322976	0.0970853	0.959755	0.927221	0.985519	0.964934	0.303873	0.0837766	0.304204	0.0842222
Matrix reasoning	hcpd	54	No site correction	0.326565	0.10182	0.96408	0.933038	0.986773	0.965186	0.303873	0.0837766	0.304204	0.0842222
Matrix reasoning	hcpd	26	No site correction	0.344191	0.114428	0.964559	0.92688	0.987376	0.966557	0.303873	0.0837766	0.304204	0.0842222
Age	hcpd	54	No site correction	0.805964	0.64356	0.95507	0.979487	0.983588	0.98988	0.801525	0.635087	0.800869	0.632839
Age	hcpd	90	No site correction	0.796122	0.630019	0.984222	0.974541	0.994522	0.984018	0.801525	0.635087	0.800869	0.632839
Matrix reasoning	hcpd	25	No site correction	0.302243	0.0835436	0.961468	0.930738	0.985182	0.913453	0.303873	0.0837766	0.304204	0.0842222
Age	hcpd	75	No site correction	0.8009	0.631354	0.990791	0.976471	0.994467	0.995689	0.801525	0.635087	0.800869	0.632839
Matrix reasoning	hcpd	20	No site correction	0.323097	0.0975458	0.96484	0.932515	0.98784	0.957591	0.303873	0.0837766	0.304204	0.0842222
Attention problems	hcpd	61	No site correction	0.0327432	-0.0900632	0.928777	0.961094	0.953444	0.98804	0.010291	-0.125743	0.0128931	-0.122443
Attention problems	hcpd	42	No site correction	0.0301706	-0.122724	0.978044	0.961411	0.992789	0.991648	0.010291	-0.125743	0.0128931	-0.122443
Age	hcpd	23	No site correction	0.793546	0.621337	0.992185	0.979117	0.994769	0.993993	0.801525	0.635087	0.800869	0.632839
Age	hcpd	99	No site correction	0.803852	0.636104	0.991965	0.98222	0.995067	0.993921	0.801525	0.635087	0.800869	0.632839
Age	hcpd	24	No site correction	0.81054	0.651476	0.987117	0.979109	0.994442	0.99632	0.801525	0.635087	0.800869	0.632839
Matrix reasoning	hcpd	48	No site correction	0.289573	0.0739565	0.962773	0.931087	0.987698	0.972617	0.303873	0.0837766	0.304204	0.0842222
Age	hcpd	29	No site correction	0.799675	0.630435	0.991728	0.979584	0.994983	0.995292	0.801525	0.635087	0.800869	0.632839
Matrix reasoning	hcpd	16	No site correction	0.288615	0.0717173	0.962188	0.925993	0.987716	0.969858	0.303873	0.0837766	0.304204	0.0842222
Attention problems	hcpd	60	No site correction	0.0129409	-0.133258	0.979107	0.961778	0.992576	0.988528	0.010291	-0.125743	0.0128931	-0.122443
Matrix reasoning	hcpd	2	No site correction	0.317369	0.0967147	0.961787	0.92009	0.986016	0.978787	0.303873	0.0837766	0.304204	0.0842222
Matrix reasoning	hcpd	14	No site correction	0.282055	0.0670651	0.966103	0.930444	0.986715	0.976696	0.303873	0.0837766	0.304204	0.0842222
Attention problems	hcpd	71	No site correction	0.0348111	-0.0957003	0.97565	0.962357	0.991306	0.989536	0.010291	-0.125743	0.0128931	-0.122443
Matrix reasoning	hcpd	62	No site correction	0.315907	0.0943075	0.961488	0.92233	0.985636	0.974115	0.303873	0.0837766	0.304204	0.0842222
Matrix reasoning	hcpd	53	No site correction	0.314441	0.0946495	0.96136	0.931479	0.985399	0.98041	0.303873	0.0837766	0.304204	0.0842222
Attention problems	hcpd	43	No site correction	0.0176816	-0.105335	0.985214	0.96187	0.994516	0.988906	0.010291	-0.125743	0.0128931	-0.122443
Attention problems	hcpd	45	No site correction	0.00199119	-0.145957	0.972038	0.951956	0.98617	0.987516	0.010291	-0.125743	0.0128931	-0.122443
Matrix reasoning	hcpd	36	No site correction	0.338552	0.111375	0.961898	0.933248	0.986506	0.975558	0.303873	0.0837766	0.304204	0.0842222
Age	hcpd	96	No site correction	0.801012	0.636214	0.986514	0.980963	0.994535	0.99282	0.801525	0.635087	0.800869	0.632839
Attention problems	hcpd	91	No site correction	0.0175182	-0.121159	0.936575	0.958086	0.953598	0.984791	0.010291	-0.125743	0.0128931	-0.122443
Matrix reasoning	hcpd	99	No site correction	0.29666	0.0807375	0.963394	0.925832	0.985305	0.968611	0.303873	0.0837766	0.304204	0.0842222
Matrix reasoning	hcpd	85	No site correction	0.323487	0.0994489	0.963414	0.93371	0.984625	0.962696	0.303873	0.0837766	0.304204	0.0842222
Age	hcpd	42	No site correction	0.795603	0.624403	0.991395	0.974168	0.994783	0.992532	0.801525	0.635087	0.800869	0.632839
Age	hcpd	35	No site correction	0.793429	0.625124	0.955234	0.981102	0.985215	0.992135	0.801525	0.635087	0.800869	0.632839
Attention problems	hcpd	97	No site correction	0.0502251	-0.0768447	0.929309	0.963636	0.960738	0.982304	0.010291	-0.125743	0.0128931	-0.122443
Attention problems	hcpd	76	No site correction	0.0347948	-0.0910482	0.982122	0.957068	0.994127	0.982431	0.010291	-0.125743	0.0128931	-0.122443
Matrix reasoning	hcpd	11	No site correction	0.317995	0.0955418	0.962408	0.925945	0.984996	0.975468	0.303873	0.0837766	0.304204	0.0842222
Matrix reasoning	hcpd	50	No site correction	0.2963	0.0755623	0.964389	0.926185	0.988677	0.968231	0.303873	0.0837766	0.304204	0.0842222
Matrix reasoning	hcpd	82	No site correction	0.312506	0.0891783	0.965011	0.934799	0.987666	0.973377	0.303873	0.0837766	0.304204	0.0842222
Age	hcpd	66	No site correction	0.797506	0.626641	0.989749	0.97595	0.994803	0.995634	0.801525	0.635087	0.800869	0.632839
Matrix reasoning	hcpd	31	No site correction	0.279195	0.0661696	0.963834	0.931507	0.98745	0.976208	0.303873	0.0837766	0.304204	0.0842222
Matrix reasoning	hcpd	10	No site correction	0.311636	0.0900751	0.961833	0.925423	0.985923	0.941387	0.303873	0.0837766	0.304204	0.0842222
Matrix reasoning	hcpd	88	No site correction	0.28559	0.0694287	0.962103	0.929278	0.986653	0.974729	0.303873	0.0837766	0.304204	0.0842222
Attention problems	hcpd	63	No site correction	-0.0237339	-0.169407	0.935497	0.961364	0.959235	0.98611	0.010291	-0.125743	0.0128931	-0.122443
Attention problems	hcpd	54	No site correction	0.0460024	-0.0840939	0.921588	0.961187	0.961178	0.983459	0.010291	-0.125743	0.0128931	-0.122443
Matrix reasoning	hcpd	33	No site correction	0.303015	0.084028	0.963476	0.93199	0.986468	0.947401	0.303873	0.0837766	0.304204	0.0842222
Attention problems	hcpd	4	No site correction	-0.0252409	-0.193084	0.971586	0.952343	0.982037	0.986201	0.010291	-0.125743	0.0128931	-0.122443
Attention problems	hcpd	30	No site correction	-0.030998	-0.18869	0.974041	0.958216	0.989963	0.988059	0.010291	-0.125743	0.0128931	-0.122443
Matrix reasoning	hcpd	73	No site correction	0.289267	0.0720276	0.963184	0.93318	0.987419	0.981925	0.303873	0.0837766	0.304204	0.0842222
Matrix reasoning	hcpd	63	No site correction	0.283165	0.0669644	0.960894	0.928348	0.985979	0.976946	0.303873	0.0837766	0.304204	0.0842222
Attention problems	hcpd	51	No site correction	0.0393455	-0.119561	0.937742	0.957899	0.956457	0.988004	0.010291	-0.125743	0.0128931	-0.122443
Matrix reasoning	hcpd	77	No site correction	0.313398	0.0911676	0.965312	0.935525	0.988058	0.972273	0.303873	0.0837766	0.304204	0.0842222
Attention problems	hcpd	31	No site correction	0.0525466	-0.103821	0.974492	0.961253	0.988686	0.983043	0.010291	-0.125743	0.0128931	-0.122443
Attention problems	hcpd	81	No site correction	0.0237787	-0.113279	0.975958	0.960169	0.990554	0.988419	0.010291	-0.125743	0.0128931	-0.122443
Age	hcpd	51	No site correction	0.797629	0.630772	0.988519	0.980754	0.994583	0.991846	0.801525	0.635087	0.800869	0.632839
Age	hcpd	86	No site correction	0.799359	0.629949	0.990803	0.977138	0.994911	0.991648	0.801525	0.635087	0.800869	0.632839
Attention problems	hcpd	64	No site correction	-0.012109	-0.12266	0.923367	0.956009	0.9619	0.989248	0.010291	-0.125743	0.0128931	-0.122443
Age	hcpd	63	No site correction	0.806212	0.643877	0.988296	0.980438	0.994777	0.996175	0.801525	0.635087	0.800869	0.632839
Matrix reasoning	hcpd	47	No site correction	0.292356	0.0736136	0.962646	0.926694	0.986359	0.95954	0.303873	0.0837766	0.304204	0.0842222
Matrix reasoning	hcpd	45	No site correction	0.280119	0.0652013	0.958919	0.923993	0.987715	0.961848	0.303873	0.0837766	0.304204	0.0842222
Matrix reasoning	hcpd	74	No site correction	0.2919	0.0733557	0.963743	0.933567	0.987285	0.979617	0.303873	0.0837766	0.304204	0.0842222
Matrix reasoning	hcpd	90	No site correction	0.341495	0.11423	0.965552	0.930433	0.987732	0.963798	0.303873	0.0837766	0.304204	0.0842222
Attention problems	hcpd	38	No site correction	0.0287	-0.122226	0.977581	0.964301	0.991768	0.990133	0.010291	-0.125743	0.0128931	-0.122443
Age	hcpd	4	No site correction	0.800931	0.636035	0.953942	0.977149	0.985738	0.994425	0.801525	0.635087	0.800869	0.632839
Attention problems	hcpd	41	No site correction	0.0220484	-0.149631	0.947174	0.963787	0.961023	0.992803	0.010291	-0.125743	0.0128931	-0.122443
Age	hcpd	46	No site correction	0.806082	0.64162	0.957349	0.976865	0.985695	0.985587	0.801525	0.635087	0.800869	0.632839
Matrix reasoning	hcpd	52	No site correction	0.288581	0.071341	0.962746	0.924873	0.986606	0.971663	0.303873	0.0837766	0.304204	0.0842222
Attention problems	hcpd	18	No site correction	-0.00426791	-0.155062	0.94485	0.964173	0.956215	0.992478	0.010291	-0.125743	0.0128931	-0.122443
Age	hcpd	92	No site correction	0.801654	0.632836	0.991328	0.982916	0.995028	0.993325	0.801525	0.635087	0.800869	0.632839
Age	hcpd	56	No site correction	0.794238	0.623111	0.991592	0.979673	0.994973	0.995346	0.801525	0.635087	0.800869	0.632839
Age	hcpd	9	No site correction	0.79443	0.621936	0.991921	0.977493	0.99478	0.993001	0.801525	0.635087	0.800869	0.632839
Age	hcpd	95	No site correction	0.803638	0.640976	0.988656	0.975713	0.994421	0.995201	0.801525	0.635087	0.800869	0.632839
Matrix reasoning	hcpd	40	No site correction	0.285696	0.0678892	0.965115	0.92859	0.98838	0.964231	0.303873	0.0837766	0.304204	0.0842222
Attention problems	hcpd	57	No site correction	0.0953156	-0.0661131	0.972736	0.961207	0.989911	0.987102	0.010291	-0.125743	0.0128931	-0.122443
Attention problems	hcpd	40	No site correction	-0.01438	-0.128044	0.915755	0.962197	0.946597	0.988618	0.010291	-0.125743	0.0128931	-0.122443
Age	hcpd	48	No site correction	0.805115	0.642635	0.986782	0.985771	0.994519	0.988347	0.801525	0.635087	0.800869	0.632839
Attention problems	hcpd	82	No site correction	0.072931	-0.064523	0.985502	0.96349	0.994547	0.988762	0.010291	-0.125743	0.0128931	-0.122443
Attention problems	hcpd	28	No site correction	0.0349067	-0.115572	0.939318	0.960341	0.954804	0.980483	0.010291	-0.125743	0.0128931	-0.122443
Matrix reasoning	hcpd	41	No site correction	0.332888	0.10601	0.964201	0.931454	0.987612	0.962986	0.303873	0.0837766	0.304204	0.0842222
Attention problems	hcpd	6	No site correction	0.0100019	-0.104106	0.922353	0.954307	0.942081	0.987498	0.010291	-0.125743	0.0128931	-0.122443
Attention problems	hcpd	21	No site correction	0.0234579	-0.135907	0.939665	0.961715	0.955851	0.988817	0.010291	-0.125743	0.0128931	-0.122443
Age	hcpd	32	No site correction	0.812512	0.652383	0.956182	0.981192	0.981689	0.996158	0.801525	0.635087	0.800869	0.632839
Attention problems	hcpd	26	No site correction	0.012885	-0.128774	0.975912	0.964756	0.991157	0.992496	0.010291	-0.125743	0.0128931	-0.122443
Matrix reasoning	hcpd	69	No site correction	0.303306	0.0842691	0.964312	0.929691	0.985602	0.975863	0.303873	0.0837766	0.304204	0.0842222
Matrix reasoning	hcpd	30	No site correction	0.319744	0.094331	0.963746	0.931256	0.987145	0.972508	0.303873	0.0837766	0.304204	0.0842222
Age	hcpd	77	No site correction	0.800422	0.632017	0.991629	0.98096	0.9948	0.996392	0.801525	0.635087	0.800869	0.632839
Age	hcpd	16	No site correction	0.800718	0.631213	0.990984	0.972277	0.994614	0.991485	0.801525	0.635087	0.800869	0.632839
Attention problems	hcpd	3	No site or covariate	0.0352196	-0.224512	0.733331	0.706946	0.783029	0.802872	0.056267	-0.206979	0.0578274	-0.207332
Age	hcpd	21	No site or covariate	0.857197	0.734095	0.483388	0.567304	0.900622	0.413643	0.86193	0.74214	0.862192	0.742472
Age	hcpd	72	No site or covariate	0.850116	0.722478	0.48225	0.561707	0.904787	0.398239	0.86193	0.74214	0.862192	0.742472
Age	hcpd	78	No site or covariate	0.861794	0.741693	0.476794	0.56391	0.909396	0.477967	0.86193	0.74214	0.862192	0.742472
Age	hcpd	19	No site or covariate	0.863955	0.745446	0.486734	0.570189	0.91119	0.479537	0.86193	0.74214	0.862192	0.742472
Attention problems	hcpd	0	No site or covariate	0.0162024	-0.235709	0.747236	0.675025	0.805272	0.74494	0.056267	-0.206979	0.0578274	-0.207332
Age	hcpd	0	No site or covariate	0.863646	0.744352	0.476882	0.575111	0.908129	0.454427	0.86193	0.74214	0.862192	0.742472
Matrix reasoning	hcpd	18	No site or covariate	0.350887	0.069569	0.467143	0.46434	0.64529	0.619539	0.364151	0.0971339	0.365941	0.102326
Attention problems	hcpd	12	No site or covariate	0.0794883	-0.17797	0.724574	0.663395	0.796238	0.695531	0.056267	-0.206979	0.0578274	-0.207332
Matrix reasoning	hcpd	71	No site or covariate	0.41399	0.146464	0.466744	0.441265	0.654274	0.587229	0.364151	0.0971339	0.365941	0.102326
Matrix reasoning	hcpd	29	No site or covariate	0.357875	0.095944	0.463576	0.444502	0.669992	0.563875	0.364151	0.0971339	0.365941	0.102326
Matrix reasoning	hcpd	7	No site or covariate	0.303234	0.0247356	0.462315	0.454222	0.646232	0.547019	0.364151	0.0971339	0.365941	0.102326
Age	hcpd	98	No site or covariate	0.861648	0.742107	0.502888	0.561574	0.907916	0.463071	0.86193	0.74214	0.862192	0.742472
Matrix reasoning	hcpd	58	No site or covariate	0.365756	0.0970824	0.473294	0.457187	0.644457	0.525325	0.364151	0.0971339	0.365941	0.102326
Matrix reasoning	hcpd	67	No site or covariate	0.377581	0.115861	0.467542	0.435213	0.661666	0.554668	0.364151	0.0971339	0.365941	0.102326
Age	hcpd	76	No site or covariate	0.857296	0.734348	0.475467	0.569406	0.906809	0.420716	0.86193	0.74214	0.862192	0.742472
Attention problems	hcpd	17	No site or covariate	0.0539442	-0.200963	0.750845	0.687294	0.80559	0.61647	0.056267	-0.206979	0.0578274	-0.207332
Attention problems	hcpd	88	No site or covariate	0.0461372	-0.232671	0.736443	0.669387	0.785775	0.715203	0.056267	-0.206979	0.0578274	-0.207332
Age	hcpd	91	No site or covariate	0.858362	0.735417	0.480586	0.568596	0.908923	0.430128	0.86193	0.74214	0.862192	0.742472
Attention problems	hcpd	46	No site or covariate	0.104967	-0.120247	0.769145	0.68676	0.814673	0.725743	0.056267	-0.206979	0.0578274	-0.207332
Age	hcpd	59	No site or covariate	0.862679	0.743184	0.480943	0.573951	0.910988	0.449311	0.86193	0.74214	0.862192	0.742472
Age	hcpd	40	No site or covariate	0.861849	0.741443	0.530709	0.566603	0.914963	0.424033	0.86193	0.74214	0.862192	0.742472
Age	hcpd	49	No site or covariate	0.864072	0.746181	0.491286	0.565815	0.909223	0.478892	0.86193	0.74214	0.862192	0.742472
Attention problems	hcpd	83	No site or covariate	0.0379	-0.220757	0.744901	0.679338	0.783915	0.827741	0.056267	-0.206979	0.0578274	-0.207332
Matrix reasoning	hcpd	50	No site or covariate	0.379483	0.110058	0.459247	0.441854	0.671568	0.546143	0.364151	0.0971339	0.365941	0.102326
Matrix reasoning	hcpd	16	No site or covariate	0.358574	0.103102	0.470671	0.443012	0.655073	0.518535	0.364151	0.0971339	0.365941	0.102326
Age	hcpd	73	No site or covariate	0.859374	0.737708	0.472178	0.561638	0.906717	0.378076	0.86193	0.74214	0.862192	0.742472
Matrix reasoning	hcpd	13	No site or covariate	0.378789	0.117719	0.451534	0.437403	0.675163	0.511689	0.364151	0.0971339	0.365941	0.102326
Attention problems	hcpd	10	No site or covariate	0.069069	-0.190534	0.753138	0.687292	0.816218	0.736732	0.056267	-0.206979	0.0578274	-0.207332
Matrix reasoning	hcpd	59	No site or covariate	0.366126	0.0894474	0.464082	0.449487	0.687754	0.55369	0.364151	0.0971339	0.365941	0.102326
Matrix reasoning	hcpd	49	No site or covariate	0.391708	0.123923	0.46043	0.435202	0.633485	0.541292	0.364151	0.0971339	0.365941	0.102326
Matrix reasoning	hcpd	81	No site or covariate	0.393528	0.128117	0.45966	0.441723	0.634908	0.527102	0.364151	0.0971339	0.365941	0.102326
Age	hcpd	62	No site or covariate	0.859921	0.739155	0.50258	0.558221	0.908602	0.433451	0.86193	0.74214	0.862192	0.742472
Attention problems	hcpd	66	No site or covariate	0.00586114	-0.259935	0.706424	0.688792	0.733732	0.68812	0.056267	-0.206979	0.0578274	-0.207332
Attention problems	hcpd	22	No site or covariate	0.0350496	-0.232731	0.737996	0.656737	0.80354	0.673967	0.056267	-0.206979	0.0578274	-0.207332
Age	hcpd	1	No site or covariate	0.85493	0.730265	0.490546	0.562622	0.915866	0.39222	0.86193	0.74214	0.862192	0.742472
Age	hcpd	17	No site or covariate	0.859064	0.737346	0.47962	0.566932	0.902543	0.449637	0.86193	0.74214	0.862192	0.742472
Attention problems	hcpd	57	No site or covariate	0.0762043	-0.178877	0.734021	0.678161	0.787222	0.735812	0.056267	-0.206979	0.0578274	-0.207332
Attention problems	hcpd	21	No site or covariate	0.0653476	-0.201112	0.750297	0.686226	0.812804	0.783542	0.056267	-0.206979	0.0578274	-0.207332
Age	hcpd	16	No site or covariate	0.858722	0.737106	0.476549	0.558812	0.907841	0.415007	0.86193	0.74214	0.862192	0.742472
Attention problems	hcpd	60	No site or covariate	0.0747129	-0.208356	0.748534	0.687186	0.808071	0.799026	0.056267	-0.206979	0.0578274	-0.207332
Matrix reasoning	hcpd	66	No site or covariate	0.342774	0.0904576	0.467282	0.434704	0.629034	0.512068	0.364151	0.0971339	0.365941	0.102326
Attention problems	hcpd	53	No site or covariate	0.0581575	-0.208119	0.7383	0.683166	0.774538	0.729602	0.056267	-0.206979	0.0578274	-0.207332
Age	hcpd	79	No site or covariate	0.862787	0.743475	0.478993	0.563178	0.908145	0.378426	0.86193	0.74214	0.862192	0.742472
Age	hcpd	45	No site or covariate	0.860706	0.740203	0.499419	0.560457	0.919731	0.412835	0.86193	0.74214	0.862192	0.742472
Matrix reasoning	hcpd	14	No site or covariate	0.382744	0.113806	0.4585	0.439516	0.664997	0.548485	0.364151	0.0971339	0.365941	0.102326
Matrix reasoning	hcpd	53	No site or covariate	0.386032	0.127181	0.47929	0.439697	0.648803	0.554359	0.364151	0.0971339	0.365941	0.102326
Matrix reasoning	hcpd	62	No site or covariate	0.373386	0.0971991	0.469189	0.448593	0.637484	0.573567	0.364151	0.0971339	0.365941	0.102326
Attention problems	hcpd	71	No site or covariate	0.117683	-0.112937	0.730992	0.669689	0.754093	0.754979	0.056267	-0.206979	0.0578274	-0.207332
Matrix reasoning	hcpd	56	No site or covariate	0.348274	0.0961038	0.480369	0.45771	0.660017	0.528013	0.364151	0.0971339	0.365941	0.102326
Matrix reasoning	hcpd	2	No site or covariate	0.370553	0.107476	0.468334	0.441884	0.676677	0.574887	0.364151	0.0971339	0.365941	0.102326
Matrix reasoning	hcpd	42	No site or covariate	0.30433	0.0326683	0.484649	0.451732	0.637035	0.518183	0.364151	0.0971339	0.365941	0.102326
Attention problems	hcpd	45	No site or covariate	0.049516	-0.212561	0.749791	0.668056	0.77758	0.691067	0.056267	-0.206979	0.0578274	-0.207332
Attention problems	hcpd	67	No site or covariate	0.0065402	-0.237045	0.735275	0.680872	0.833935	0.80775	0.056267	-0.206979	0.0578274	-0.207332
Matrix reasoning	hcpd	36	No site or covariate	0.3794	0.11592	0.456826	0.440822	0.655257	0.530332	0.364151	0.0971339	0.365941	0.102326
Matrix reasoning	hcpd	63	No site or covariate	0.341255	0.0797655	0.458226	0.445805	0.679997	0.544585	0.364151	0.0971339	0.365941	0.102326
Attention problems	hcpd	65	No site or covariate	0.0720358	-0.193525	0.753657	0.681651	0.796336	0.801133	0.056267	-0.206979	0.0578274	-0.207332
Age	hcpd	10	No site or covariate	0.858667	0.736566	0.507751	0.567059	0.909582	0.459773	0.86193	0.74214	0.862192	0.742472
Attention problems	hcpd	52	No site or covariate	0.0917945	-0.172399	0.742208	0.691948	0.778437	0.748318	0.056267	-0.206979	0.0578274	-0.207332
Attention problems	hcpd	59	No site or covariate	-0.00894549	-0.238622	0.75685	0.686792	0.787897	0.800823	0.056267	-0.206979	0.0578274	-0.207332
Matrix reasoning	hcpd	61	No site or covariate	0.373838	0.109316	0.464605	0.433274	0.638529	0.574459	0.364151	0.0971339	0.365941	0.102326
Attention problems	hcpd	82	No site or covariate	0.0918118	-0.17454	0.748123	0.688531	0.804459	0.743582	0.056267	-0.206979	0.0578274	-0.207332
Age	hcpd	48	No site or covariate	0.861561	0.741555	0.509528	0.569565	0.912233	0.402086	0.86193	0.74214	0.862192	0.742472
Attention problems	hcpd	40	No site or covariate	0.00957828	-0.26838	0.722989	0.693444	0.796099	0.76871	0.056267	-0.206979	0.0578274	-0.207332
Attention problems	hcpd	43	No site or covariate	0.053289	-0.215166	0.747904	0.675697	0.79982	0.736899	0.056267	-0.206979	0.0578274	-0.207332
Attention problems	hcpd	28	No site or covariate	0.0610878	-0.191818	0.7534	0.677949	0.808614	0.670779	0.056267	-0.206979	0.0578274	-0.207332
Matrix reasoning	hcpd	41	No site or covariate	0.391068	0.132002	0.466526	0.447491	0.681686	0.532884	0.364151	0.0971339	0.365941	0.102326
Age	hcpd	96	No site or covariate	0.859056	0.736847	0.502819	0.569153	0.913133	0.487838	0.86193	0.74214	0.862192	0.742472
Matrix reasoning	hcpd	40	No site or covariate	0.348218	0.0679609	0.457854	0.448426	0.678158	0.631721	0.364151	0.0971339	0.365941	0.102326
Attention problems	hcpd	6	No site or covariate	0.0577992	-0.193662	0.737029	0.671856	0.774611	0.820543	0.056267	-0.206979	0.0578274	-0.207332
Matrix reasoning	hcpd	52	No site or covariate	0.382824	0.12352	0.46599	0.451015	0.649912	0.617566	0.364151	0.0971339	0.365941	0.102326
Matrix reasoning	hcpd	99	No site or covariate	0.375567	0.118439	0.465384	0.453391	0.613163	0.542083	0.364151	0.0971339	0.365941	0.102326
Age	hcpd	11	No site or covariate	0.853077	0.727075	0.47823	0.563922	0.911634	0.424765	0.86193	0.74214	0.862192	0.742472
Matrix reasoning	hcpd	8	No site or covariate	0.3763	0.11661	0.466775	0.448524	0.628118	0.500244	0.364151	0.0971339	0.365941	0.102326
Matrix reasoning	hcpd	9	No site or covariate	0.401213	0.150635	0.458903	0.437533	0.642211	0.518535	0.364151	0.0971339	0.365941	0.102326
Attention problems	hcpd	37	No site or covariate	0.0732645	-0.188183	0.739676	0.678831	0.806497	0.753995	0.056267	-0.206979	0.0578274	-0.207332
Age	hcpd	55	No site or covariate	0.861091	0.740699	0.48641	0.556774	0.91422	0.400989	0.86193	0.74214	0.862192	0.742472
Age	hcpd	84	No site or covariate	0.865845	0.74888	0.476387	0.560889	0.907857	0.445366	0.86193	0.74214	0.862192	0.742472
Attention problems	hcpd	76	No site or covariate	0.0447904	-0.226319	0.753443	0.695221	0.793482	0.786103	0.056267	-0.206979	0.0578274	-0.207332
Matrix reasoning	hcpd	11	No site or covariate	0.383244	0.110173	0.466989	0.454873	0.659262	0.564992	0.364151	0.0971339	0.365941	0.102326
Matrix reasoning	hcpd	82	No site or covariate	0.366662	0.0966916	0.464949	0.450341	0.666511	0.509398	0.364151	0.0971339	0.365941	0.102326
Matrix reasoning	hcpd	88	No site or covariate	0.326533	0.0606982	0.469844	0.462104	0.643816	0.588539	0.364151	0.0971339	0.365941	0.102326
Age	hcpd	30	No site or covariate	0.862994	0.743821	0.510111	0.563408	0.909354	0.414416	0.86193	0.74214	0.862192	0.742472
Matrix reasoning	hcpd	10	No site or covariate	0.341575	0.0522795	0.456608	0.450026	0.6515	0.506783	0.364151	0.0971339	0.365941	0.102326
Matrix reasoning	hcpd	31	No site or covariate	0.3396	0.0624915	0.456581	0.452055	0.6397	0.522511	0.364151	0.0971339	0.365941	0.102326
Age	hcpd	66	No site or covariate	0.861237	0.740882	0.478643	0.573313	0.90721	0.457898	0.86193	0.74214	0.862192	0.742472
Matrix reasoning	hcpd	64	No site or covariate	0.396457	0.121619	0.46193	0.441153	0.648341	0.510499	0.364151	0.0971339	0.365941	0.102326
Attention problems	hcpd	51	No site or covariate	0.0633228	-0.220518	0.759727	0.672798	0.82292	0.71076	0.056267	-0.206979	0.0578274	-0.207332
Age	hcpd	24	No site or covariate	0.870284	0.756017	0.506845	0.582578	0.909561	0.452881	0.86193	0.74214	0.862192	0.742472
Age	hcpd	29	No site or covariate	0.857776	0.73501	0.477475	0.561445	0.91372	0.479456	0.86193	0.74214	0.862192	0.742472
Attention problems	hcpd	91	No site or covariate	0.0803462	-0.17351	0.741165	0.678593	0.802769	0.839418	0.056267	-0.206979	0.0578274	-0.207332
Matrix reasoning	hcpd	48	No site or covariate	0.381711	0.116455	0.465256	0.442573	0.646607	0.591399	0.364151	0.0971339	0.365941	0.102326
Matrix reasoning	hcpd	33	No site or covariate	0.373561	0.109093	0.461482	0.435516	0.648822	0.581146	0.364151	0.0971339	0.365941	0.102326
Attention problems	hcpd	47	No site or covariate	0.134505	-0.114245	0.754336	0.67686	0.811691	0.708034	0.056267	-0.206979	0.0578274	-0.207332
Age	hcpd	52	No site or covariate	0.861986	0.741853	0.480019	0.572636	0.906877	0.438089	0.86193	0.74214	0.862192	0.742472
Attention problems	hcpd	80	No site or covariate	0.0759577	-0.202511	0.722056	0.684433	0.772828	0.735577	0.056267	-0.206979	0.0578274	-0.207332
Matrix reasoning	hcpd	85	No site or covariate	0.376237	0.105835	0.451173	0.456321	0.67667	0.535456	0.364151	0.0971339	0.365941	0.102326
Matrix reasoning	hcpd	73	No site or covariate	0.365496	0.104483	0.462702	0.454731	0.667951	0.564677	0.364151	0.0971339	0.365941	0.102326
Age	hcpd	42	No site or covariate	0.860588	0.739973	0.484627	0.573777	0.91117	0.367632	0.86193	0.74214	0.862192	0.742472
Attention problems	hcpd	30	No site or covariate	0.00761598	-0.297855	0.749113	0.685215	0.826888	0.786052	0.056267	-0.206979	0.0578274	-0.207332
Attention problems	hcpd	4	No site or covariate	0.0312744	-0.240577	0.750849	0.671205	0.817733	0.744088	0.056267	-0.206979	0.0578274	-0.207332
Age	hcpd	94	No site or covariate	0.856196	0.732948	0.515507	0.551601	0.92139	0.387787	0.86193	0.74214	0.862192	0.742472
Matrix reasoning	hcpd	6	No site or covariate	0.308652	0.0511501	0.459812	0.460443	0.668523	0.4874	0.364151	0.0971339	0.365941	0.102326
Attention problems	hcpd	25	No site or covariate	0.0582589	-0.215678	0.74029	0.683323	0.797123	0.761279	0.056267	-0.206979	0.0578274	-0.207332
Age	hcpd	44	No site or covariate	0.85889	0.736996	0.506065	0.570134	0.910673	0.413914	0.86193	0.74214	0.862192	0.742472
Attention problems	hcpd	24	No site or covariate	0.0488677	-0.22043	0.732055	0.679487	0.799029	0.793484	0.056267	-0.206979	0.0578274	-0.207332
Age	hcpd	5	No site or covariate	0.866495	0.749149	0.483551	0.559722	0.911757	0.373207	0.86193	0.74214	0.862192	0.742472
Age	hcpd	26	No site or covariate	0.8637	0.745168	0.482809	0.569863	0.910617	0.463148	0.86193	0.74214	0.862192	0.742472
Age	hcpd	93	No site or covariate	0.862669	0.743352	0.512805	0.567342	0.911778	0.401415	0.86193	0.74214	0.862192	0.742472
Attention problems	hcpd	74	No site or covariate	0.0832636	-0.205789	0.740201	0.680891	0.772984	0.672072	0.056267	-0.206979	0.0578274	-0.207332
Matrix reasoning	hcpd	55	No site or covariate	0.346335	0.0723817	0.461376	0.441913	0.684022	0.515269	0.364151	0.0971339	0.365941	0.102326
Age	hcpd	20	No site or covariate	0.859454	0.737166	0.480347	0.57171	0.908509	0.424065	0.86193	0.74214	0.862192	0.742472
Attention problems	hcpd	54	No site or covariate	0.105053	-0.167494	0.74142	0.68035	0.80047	0.797052	0.056267	-0.206979	0.0578274	-0.207332
Age	hcpd	38	No site or covariate	0.863923	0.745471	0.481411	0.571649	0.90919	0.472351	0.86193	0.74214	0.862192	0.742472
Age	hcpd	37	No site or covariate	0.863289	0.744716	0.489473	0.561118	0.911799	0.381652	0.86193	0.74214	0.862192	0.742472
Matrix reasoning	hcpd	23	No site or covariate	0.417534	0.145072	0.479018	0.444617	0.669278	0.559652	0.364151	0.0971339	0.365941	0.102326
Age	hcpd	41	No site or covariate	0.862736	0.74362	0.485315	0.567935	0.908755	0.396706	0.86193	0.74214	0.862192	0.742472
Matrix reasoning	hcpd	34	No site or covariate	0.373706	0.103057	0.458513	0.447592	0.640522	0.53328	0.364151	0.0971339	0.365941	0.102326
Matrix reasoning	hcpd	84	No site or covariate	0.349165	0.0815	0.464086	0.437785	0.66893	0.516	0.364151	0.0971339	0.365941	0.102326
Age	hcpd	97	No site or covariate	0.859564	0.738371	0.48123	0.569489	0.913623	0.433926	0.86193	0.74214	0.862192	0.742472
Matrix reasoning	hcpd	24	No site or covariate	0.395407	0.123212	0.461865	0.455716	0.654616	0.488798	0.364151	0.0971339	0.365941	0.102326
Matrix reasoning	hcpd	1	No site or covariate	0.350384	0.0859518	0.447784	0.44864	0.65591	0.599336	0.364151	0.0971339	0.365941	0.102326
Attention problems	hcpd	75	No site or covariate	0.111618	-0.124908	0.751335	0.6724	0.814801	0.732665	0.056267	-0.206979	0.0578274	-0.207332
Attention problems	hcpd	93	No site or covariate	0.0307996	-0.199473	0.736685	0.683065	0.77635	0.735027	0.056267	-0.206979	0.0578274	-0.207332
Matrix reasoning	hcpd	95	No site or covariate	0.406152	0.140893	0.479697	0.436854	0.642493	0.458158	0.364151	0.0971339	0.365941	0.102326
Attention problems	hcpd	55	No site or covariate	0.0425712	-0.224594	0.738932	0.677544	0.782654	0.710031	0.056267	-0.206979	0.0578274	-0.207332
Matrix reasoning	hcpd	89	No site or covariate	0.397746	0.137527	0.468266	0.460021	0.652411	0.536014	0.364151	0.0971339	0.365941	0.102326
Attention problems	hcpd	68	No site or covariate	0.00444032	-0.25665	0.769645	0.68841	0.789704	0.757423	0.056267	-0.206979	0.0578274	-0.207332
Age	hcpd	60	No site or covariate	0.865166	0.748071	0.480537	0.571373	0.908565	0.435685	0.86193	0.74214	0.862192	0.742472
Age	hcpd	99	No site or covariate	0.873331	0.76119	0.475944	0.559068	0.909714	0.45635	0.86193	0.74214	0.862192	0.742472
Attention problems	hcpd	33	No site or covariate	0.0484738	-0.194707	0.750286	0.673926	0.790857	0.720504	0.056267	-0.206979	0.0578274	-0.207332
Matrix reasoning	hcpd	46	No site or covariate	0.318259	0.0326397	0.461174	0.447922	0.638864	0.59531	0.364151	0.0971339	0.365941	0.102326
Attention problems	hcpd	63	No site or covariate	0.0387285	-0.226606	0.740304	0.683816	0.833873	0.74462	0.056267	-0.206979	0.0578274	-0.207332
Attention problems	hcpd	97	No site or covariate	0.0937613	-0.142325	0.739507	0.704959	0.81313	0.752345	0.056267	-0.206979	0.0578274	-0.207332
Matrix reasoning	hcpd	77	No site or covariate	0.349597	0.07656	0.460902	0.441386	0.707127	0.565136	0.364151	0.0971339	0.365941	0.102326
Age	hcpd	25	No site or covariate	0.870751	0.756808	0.496088	0.563766	0.914077	0.453092	0.86193	0.74214	0.862192	0.742472
Matrix reasoning	hcpd	96	No site or covariate	0.343437	0.0746428	0.454282	0.448666	0.642138	0.511221	0.364151	0.0971339	0.365941	0.102326
Attention problems	hcpd	96	No site or covariate	0.09818	-0.178914	0.744431	0.669347	0.779295	0.711546	0.056267	-0.206979	0.0578274	-0.207332
Matrix reasoning	hcpd	28	No site or covariate	0.359946	0.0961284	0.456985	0.442406	0.676344	0.558065	0.364151	0.0971339	0.365941	0.102326
Attention problems	hcpd	48	No site or covariate	0.0738253	-0.178482	0.740389	0.68148	0.798767	0.646908	0.056267	-0.206979	0.0578274	-0.207332
Matrix reasoning	hcpd	22	No site or covariate	0.396773	0.128703	0.460997	0.427769	0.657937	0.484343	0.364151	0.0971339	0.365941	0.102326
Matrix reasoning	hcpd	0	No site or covariate	0.357122	0.084058	0.458678	0.45231	0.627432	0.541398	0.364151	0.0971339	0.365941	0.102326
Matrix reasoning	hcpd	3	No site or covariate	0.333026	0.0788269	0.469724	0.450459	0.661665	0.619048	0.364151	0.0971339	0.365941	0.102326
Attention problems	hcpd	15	No site or covariate	0.108903	-0.157233	0.749154	0.696625	0.806426	0.757161	0.056267	-0.206979	0.0578274	-0.207332
Age	hcpd	57	No site or covariate	0.857414	0.734113	0.512716	0.573655	0.911238	0.455438	0.86193	0.74214	0.862192	0.742472
Matrix reasoning	hcpd	79	No site or covariate	0.326091	0.080541	0.47177	0.452887	0.662254	0.494308	0.364151	0.0971339	0.365941	0.102326
Attention problems	hcpd	27	No site or covariate	0.0578556	-0.204675	0.756534	0.686192	0.802427	0.816527	0.056267	-0.206979	0.0578274	-0.207332
Age	hcpd	12	No site or covariate	0.862525	0.74345	0.473244	0.568488	0.910514	0.433247	0.86193	0.74214	0.862192	0.742472
Attention problems	hcpd	35	No site or covariate	0.0348232	-0.232007	0.732578	0.68971	0.809641	0.752061	0.056267	-0.206979	0.0578274	-0.207332
Attention problems	hcpd	31	No site or covariate	0.0903694	-0.167759	0.747769	0.690231	0.810535	0.762068	0.056267	-0.206979	0.0578274	-0.207332
Attention problems	hcpd	95	No site or covariate	0.0672431	-0.231167	0.731613	0.682961	0.793102	0.65761	0.056267	-0.206979	0.0578274	-0.207332
Matrix reasoning	hcpd	92	No site or covariate	0.369918	0.101595	0.46331	0.439959	0.647998	0.498467	0.364151	0.0971339	0.365941	0.102326
Matrix reasoning	hcpd	70	No site or covariate	0.339737	0.0672459	0.457557	0.447612	0.677927	0.51783	0.364151	0.0971339	0.365941	0.102326
Matrix reasoning	hcpd	72	No site or covariate	0.391457	0.129702	0.451197	0.452454	0.630853	0.495806	0.364151	0.0971339	0.365941	0.102326
Age	hcpd	83	No site or covariate	0.868795	0.753569	0.477622	0.566279	0.91111	0.444232	0.86193	0.74214	0.862192	0.742472
Attention problems	hcpd	11	No site or covariate	0.059681	-0.218969	0.735913	0.682146	0.809612	0.760173	0.056267	-0.206979	0.0578274	-0.207332
Matrix reasoning	hcpd	80	No site or covariate	0.352863	0.103206	0.471479	0.438614	0.662536	0.580363	0.364151	0.0971339	0.365941	0.102326
Attention problems	hcpd	8	No site or covariate	0.0580082	-0.181102	0.724417	0.670775	0.787672	0.665476	0.056267	-0.206979	0.0578274	-0.207332
Matrix reasoning	hcpd	60	No site or covariate	0.362587	0.0823024	0.45282	0.445711	0.663322	0.525137	0.364151	0.0971339	0.365941	0.102326
Matrix reasoning	hcpd	35	No site or covariate	0.322464	0.0413295	0.46717	0.450891	0.669557	0.568048	0.364151	0.0971339	0.365941	0.102326
Attention problems	hcpd	79	No site or covariate	0.0319869	-0.20985	0.749373	0.679832	0.781548	0.716515	0.056267	-0.206979	0.0578274	-0.207332
Age	hcpd	69	No site or covariate	0.861702	0.741892	0.503761	0.569526	0.918136	0.450007	0.86193	0.74214	0.862192	0.742472
Age	hcpd	8	No site or covariate	0.865656	0.748464	0.511088	0.572395	0.910167	0.366158	0.86193	0.74214	0.862192	0.742472
Age	hcpd	39	No site or covariate	0.861985	0.742657	0.53053	0.56865	0.91241	0.433561	0.86193	0.74214	0.862192	0.742472
Age	hcpd	80	No site or covariate	0.859231	0.736719	0.487132	0.558538	0.911536	0.366464	0.86193	0.74214	0.862192	0.742472
Age	hcpd	18	No site or covariate	0.863686	0.745423	0.478647	0.567088	0.9068	0.405594	0.86193	0.74214	0.862192	0.742472
Matrix reasoning	hcpd	37	No site or covariate	0.33525	0.0496416	0.464869	0.448329	0.66246	0.584912	0.364151	0.0971339	0.365941	0.102326
Attention problems	hcpd	9	No site or covariate	0.0555055	-0.222162	0.740088	0.688664	0.837272	0.761432	0.056267	-0.206979	0.0578274	-0.207332
Age	hcpd	33	No site or covariate	0.857772	0.735638	0.504273	0.559921	0.917679	0.467879	0.86193	0.74214	0.862192	0.742472
Matrix reasoning	hcpd	86	No site or covariate	0.341485	0.0807801	0.465042	0.440919	0.639124	0.605783	0.364151	0.0971339	0.365941	0.102326
Matrix reasoning	hcpd	27	No site or covariate	0.356614	0.0744584	0.466486	0.433466	0.679867	0.615715	0.364151	0.0971339	0.365941	0.102326
Attention problems	hcpd	86	No site or covariate	0.0622388	-0.171307	0.752533	0.683557	0.765684	0.75009	0.056267	-0.206979	0.0578274	-0.207332
Matrix reasoning	hcpd	57	No site or covariate	0.35439	0.0763068	0.467027	0.447494	0.653566	0.562358	0.364151	0.0971339	0.365941	0.102326
Matrix reasoning	hcpd	97	No site or covariate	0.351026	0.0776709	0.465007	0.441071	0.678004	0.542516	0.364151	0.0971339	0.365941	0.102326
Age	hcpd	2	No site or covariate	0.865483	0.748389	0.500242	0.566824	0.91722	0.44754	0.86193	0.74214	0.862192	0.742472
Attention problems	hcpd	62	No site or covariate	0.0641544	-0.193669	0.738933	0.68179	0.775229	0.763234	0.056267	-0.206979	0.0578274	-0.207332
Attention problems	hcpd	98	No site or covariate	0.116688	-0.146831	0.745232	0.683323	0.786002	0.775597	0.056267	-0.206979	0.0578274	-0.207332
Age	hcpd	27	No site or covariate	0.865297	0.748237	0.475543	0.568438	0.909668	0.404417	0.86193	0.74214	0.862192	0.742472
Attention problems	hcpd	56	No site or covariate	0.0513941	-0.198216	0.754967	0.672892	0.750164	0.740909	0.056267	-0.206979	0.0578274	-0.207332
Age	hcpd	58	No site or covariate	0.863018	0.744068	0.478562	0.562327	0.90893	0.381195	0.86193	0.74214	0.862192	0.742472
Attention problems	hcpd	99	No site or covariate	0.109381	-0.141457	0.768373	0.684189	0.831341	0.752837	0.056267	-0.206979	0.0578274	-0.207332
Attention problems	hcpd	85	No site or covariate	0.0683242	-0.180333	0.738546	0.68931	0.770668	0.72256	0.056267	-0.206979	0.0578274	-0.207332
Attention problems	hcpd	84	No site or covariate	0.0513455	-0.22558	0.738777	0.685434	0.795296	0.730451	0.056267	-0.206979	0.0578274	-0.207332
Matrix reasoning	hcpd	39	No site or covariate	0.37227	0.107934	0.460992	0.442615	0.66141	0.502084	0.364151	0.0971339	0.365941	0.102326
Age	hcpd	36	No site or covariate	0.854682	0.729861	0.475893	0.56777	0.902763	0.402382	0.86193	0.74214	0.862192	0.742472
Attention problems	hcpd	20	No site or covariate	0.0247434	-0.238379	0.747905	0.69439	0.770602	0.750108	0.056267	-0.206979	0.0578274	-0.207332
Age	hcpd	74	No site or covariate	0.858287	0.736288	0.486264	0.572036	0.909869	0.419396	0.86193	0.74214	0.862192	0.742472
Age	hcpd	31	No site or covariate	0.864264	0.746591	0.481961	0.56969	0.914369	0.469238	0.86193	0.74214	0.862192	0.742472
Age	hcpd	53	No site or covariate	0.859393	0.737558	0.480918	0.5831	0.914533	0.464661	0.86193	0.74214	0.862192	0.742472
Attention problems	hcpd	77	No site or covariate	0.0302901	-0.228555	0.736691	0.683733	0.775138	0.776096	0.056267	-0.206979	0.0578274	-0.207332
Matrix reasoning	hcpd	93	No site or covariate	0.365437	0.110996	0.463931	0.460709	0.681881	0.577763	0.364151	0.0971339	0.365941	0.102326
Attention problems	hcpd	16	No site or covariate	0.0606596	-0.214898	0.737719	0.685549	0.786077	0.770627	0.056267	-0.206979	0.0578274	-0.207332
Age	hcpd	89	No site or covariate	0.868304	0.75294	0.478679	0.567642	0.907951	0.450798	0.86193	0.74214	0.862192	0.742472
Age	hcpd	3	No site or covariate	0.860599	0.739662	0.475454	0.566091	0.91013	0.498818	0.86193	0.74214	0.862192	0.742472
Matrix reasoning	hcpd	12	No site or covariate	0.383826	0.0959331	0.459104	0.43202	0.704036	0.526777	0.364151	0.0971339	0.365941	0.102326
Attention problems	hcpd	70	No site or covariate	0.00695695	-0.258389	0.736909	0.68379	0.798942	0.769766	0.056267	-0.206979	0.0578274	-0.207332
Age	hcpd	7	No site or covariate	0.863164	0.744593	0.480991	0.571258	0.913179	0.431839	0.86193	0.74214	0.862192	0.742472
Age	hcpd	32	No site or covariate	0.86728	0.75057	0.4715	0.556623	0.913487	0.407166	0.86193	0.74214	0.862192	0.742472
Age	hcpd	43	No site or covariate	0.865772	0.748823	0.478186	0.565629	0.913782	0.447772	0.86193	0.74214	0.862192	0.742472
Age	hcpd	67	No site or covariate	0.860493	0.739331	0.505119	0.55049	0.906556	0.357379	0.86193	0.74214	0.862192	0.742472
Age	hcpd	47	No site or covariate	0.854076	0.728836	0.479548	0.566379	0.902557	0.419417	0.86193	0.74214	0.862192	0.742472
Age	hcpd	70	No site or covariate	0.860824	0.740339	0.510532	0.566771	0.912379	0.443093	0.86193	0.74214	0.862192	0.742472
Matrix reasoning	hcpd	75	No site or covariate	0.345396	0.0727981	0.460741	0.45252	0.669818	0.517669	0.364151	0.0971339	0.365941	0.102326
Attention problems	hcpd	92	No site or covariate	0.0925045	-0.178814	0.749343	0.696271	0.787383	0.775555	0.056267	-0.206979	0.0578274	-0.207332
Matrix reasoning	hcpd	78	No site or covariate	0.351687	0.0946782	0.479713	0.463201	0.649473	0.565798	0.364151	0.0971339	0.365941	0.102326
Matrix reasoning	hcpd	83	No site or covariate	0.365659	0.0843419	0.450119	0.440981	0.640211	0.585771	0.364151	0.0971339	0.365941	0.102326
Matrix reasoning	hcpd	54	No site or covariate	0.369343	0.103551	0.463431	0.444242	0.660932	0.512636	0.364151	0.0971339	0.365941	0.102326
Attention problems	hcpd	7	No site or covariate	0.0267129	-0.253141	0.742758	0.683806	0.780247	0.741048	0.056267	-0.206979	0.0578274	-0.207332
Age	hcpd	87	No site or covariate	0.862981	0.74369	0.483862	0.567311	0.904526	0.434151	0.86193	0.74214	0.862192	0.742472
Matrix reasoning	hcpd	32	No site or covariate	0.372603	0.105857	0.470557	0.442631	0.677785	0.535707	0.364151	0.0971339	0.365941	0.102326
Age	hcpd	50	No site or covariate	0.85514	0.730719	0.479292	0.561533	0.911763	0.410897	0.86193	0.74214	0.862192	0.742472
Attention problems	hcpd	89	No site or covariate	0.0335003	-0.230963	0.738771	0.685216	0.815212	0.815491	0.056267	-0.206979	0.0578274	-0.207332
Attention problems	hcpd	50	No site or covariate	0.0564171	-0.183138	0.731802	0.670236	0.79044	0.71704	0.056267	-0.206979	0.0578274	-0.207332
Attention problems	hcpd	42	No site or covariate	0.0352723	-0.231172	0.71877	0.691085	0.775353	0.637943	0.056267	-0.206979	0.0578274	-0.207332
Attention problems	hcpd	87	No site or covariate	0.00837797	-0.272655	0.75873	0.689445	0.846118	0.683606	0.056267	-0.206979	0.0578274	-0.207332
Age	hcpd	22	No site or covariate	0.858484	0.736023	0.521274	0.563489	0.913972	0.470133	0.86193	0.74214	0.862192	0.742472
Matrix reasoning	hcpd	87	No site or covariate	0.333187	0.0528766	0.454531	0.448302	0.666292	0.541552	0.364151	0.0971339	0.365941	0.102326
Age	hcpd	88	No site or covariate	0.864787	0.747204	0.496906	0.564093	0.909046	0.407622	0.86193	0.74214	0.862192	0.742472
Matrix reasoning	hcpd	5	No site or covariate	0.377488	0.122984	0.467538	0.456303	0.670444	0.512771	0.364151	0.0971339	0.365941	0.102326
Age	hcpd	81	No site or covariate	0.864914	0.747061	0.479634	0.568526	0.91596	0.496977	0.86193	0.74214	0.862192	0.742472
Attention problems	hcpd	73	No site or covariate	0.0655069	-0.198493	0.740551	0.691635	0.798457	0.78821	0.056267	-0.206979	0.0578274	-0.207332
Attention problems	hcpd	34	No site or covariate	0.00950544	-0.266644	0.742299	0.68613	0.779399	0.741188	0.056267	-0.206979	0.0578274	-0.207332
Age	hcpd	64	No site or covariate	0.862416	0.7435	0.475945	0.561319	0.911532	0.443392	0.86193	0.74214	0.862192	0.742472
Matrix reasoning	hcpd	76	No site or covariate	0.32463	0.0664655	0.477864	0.44971	0.660343	0.568084	0.364151	0.0971339	0.365941	0.102326
Attention problems	hcpd	69	No site or covariate	0.0657813	-0.204693	0.756077	0.66943	0.814465	0.638491	0.056267	-0.206979	0.0578274	-0.207332
Matrix reasoning	hcpd	26	No site or covariate	0.391005	0.116981	0.454283	0.440801	0.673058	0.52759	0.364151	0.0971339	0.365941	0.102326
Attention problems	hcpd	81	No site or covariate	0.0569508	-0.185954	0.736413	0.686381	0.795917	0.820131	0.056267	-0.206979	0.0578274	-0.207332
Matrix reasoning	hcpd	19	No site or covariate	0.399796	0.140355	0.486539	0.452941	0.639378	0.571475	0.364151	0.0971339	0.365941	0.102326
Matrix reasoning	hcpd	20	No site or covariate	0.376524	0.110275	0.461522	0.439417	0.679946	0.573011	0.364151	0.0971339	0.365941	0.102326
Matrix reasoning	hcpd	15	No site or covariate	0.372115	0.10833	0.462275	0.454296	0.632526	0.564976	0.364151	0.0971339	0.365941	0.102326
Matrix reasoning	hcpd	98	No site or covariate	0.388915	0.121492	0.466834	0.443498	0.64858	0.44143	0.364151	0.0971339	0.365941	0.102326
Age	hcpd	13	No site or covariate	0.865253	0.748087	0.474498	0.570365	0.910811	0.469798	0.86193	0.74214	0.862192	0.742472
Matrix reasoning	hcpd	51	No site or covariate	0.310949	0.0323346	0.460298	0.459004	0.645314	0.596234	0.364151	0.0971339	0.365941	0.102326
Age	hcpd	6	No site or covariate	0.865912	0.748093	0.480372	0.5625	0.907798	0.405803	0.86193	0.74214	0.862192	0.742472
Attention problems	hcpd	78	No site or covariate	0.061185	-0.206546	0.756819	0.675905	0.808315	0.76453	0.056267	-0.206979	0.0578274	-0.207332
Age	hcpd	71	No site or covariate	0.863191	0.743968	0.480911	0.563945	0.90674	0.41033	0.86193	0.74214	0.862192	0.742472
Age	hcpd	90	No site or covariate	0.863781	0.744894	0.485433	0.559341	0.913743	0.423249	0.86193	0.74214	0.862192	0.742472
Matrix reasoning	hcpd	25	No site or covariate	0.377789	0.113252	0.470389	0.445652	0.657146	0.593719	0.364151	0.0971339	0.365941	0.102326
Age	hcpd	75	No site or covariate	0.865754	0.748635	0.477285	0.567451	0.909848	0.47633	0.86193	0.74214	0.862192	0.742472
Age	hcpd	14	No site or covariate	0.859468	0.737917	0.476048	0.5652	0.908481	0.422268	0.86193	0.74214	0.862192	0.742472
Age	hcpd	61	No site or covariate	0.858944	0.73759	0.517005	0.567589	0.914559	0.458609	0.86193	0.74214	0.862192	0.742472
Matrix reasoning	hcpd	44	No site or covariate	0.375866	0.120143	0.469593	0.44393	0.646169	0.525731	0.364151	0.0971339	0.365941	0.102326
Matrix reasoning	hcpd	74	No site or covariate	0.359844	0.0832633	0.462682	0.463525	0.658205	0.580695	0.364151	0.0971339	0.365941	0.102326
Age	hcpd	85	No site or covariate	0.861544	0.741703	0.478267	0.570008	0.914008	0.451225	0.86193	0.74214	0.862192	0.742472
Matrix reasoning	hcpd	45	No site or covariate	0.365083	0.110289	0.435987	0.444641	0.613365	0.540181	0.364151	0.0971339	0.365941	0.102326
Attention problems	hcpd	61	No site or covariate	0.0889794	-0.217598	0.709634	0.679635	0.768892	0.707351	0.056267	-0.206979	0.0578274	-0.207332
Attention problems	hcpd	2	No site or covariate	0.0692114	-0.195312	0.748032	0.668089	0.787288	0.767033	0.056267	-0.206979	0.0578274	-0.207332
Age	hcpd	54	No site or covariate	0.866643	0.750489	0.486751	0.562919	0.905899	0.502616	0.86193	0.74214	0.862192	0.742472
Age	hcpd	4	No site or covariate	0.862398	0.743092	0.472902	0.569713	0.910396	0.450198	0.86193	0.74214	0.862192	0.742472
Attention problems	hcpd	41	No site or covariate	0.0877002	-0.176458	0.760147	0.687437	0.837514	0.76297	0.056267	-0.206979	0.0578274	-0.207332
Attention problems	hcpd	19	No site or covariate	0.0784677	-0.157926	0.74734	0.692687	0.802854	0.771556	0.056267	-0.206979	0.0578274	-0.207332
Attention problems	hcpd	13	No site or covariate	0.0520811	-0.205757	0.752233	0.695478	0.769523	0.745242	0.056267	-0.206979	0.0578274	-0.207332
Matrix reasoning	hcpd	91	No site or covariate	0.342639	0.0785275	0.475239	0.444613	0.645916	0.50607	0.364151	0.0971339	0.365941	0.102326
Matrix reasoning	hcpd	38	No site or covariate	0.38181	0.123188	0.469441	0.453259	0.657133	0.532838	0.364151	0.0971339	0.365941	0.102326
Age	hcpd	82	No site or covariate	0.865185	0.74767	0.472866	0.563608	0.906053	0.449492	0.86193	0.74214	0.862192	0.742472
Attention problems	hcpd	72	No site or covariate	0.0719225	-0.205385	0.736079	0.665398	0.767432	0.676865	0.056267	-0.206979	0.0578274	-0.207332
Attention problems	hcpd	38	No site or covariate	0.0383641	-0.224027	0.72204	0.676422	0.802524	0.797951	0.056267	-0.206979	0.0578274	-0.207332
Matrix reasoning	hcpd	90	No site or covariate	0.41372	0.145902	0.471661	0.452568	0.655435	0.443262	0.364151	0.0971339	0.365941	0.102326
Age	hcpd	35	No site or covariate	0.859329	0.737492	0.480506	0.562992	0.911021	0.477614	0.86193	0.74214	0.862192	0.742472
Age	hcpd	56	No site or covariate	0.856787	0.733777	0.483965	0.57234	0.917238	0.47349	0.86193	0.74214	0.862192	0.742472
Age	hcpd	23	No site or covariate	0.856748	0.733283	0.479398	0.565012	0.909769	0.419208	0.86193	0.74214	0.862192	0.742472
Age	hcpd	46	No site or covariate	0.863795	0.745555	0.475246	0.570403	0.909981	0.398477	0.86193	0.74214	0.862192	0.742472
Age	hcpd	51	No site or covariate	0.862452	0.742287	0.509366	0.572748	0.910845	0.403623	0.86193	0.74214	0.862192	0.742472
Matrix reasoning	hcpd	65	No site or covariate	0.357346	0.0938852	0.481268	0.451963	0.665008	0.527056	0.364151	0.0971339	0.365941	0.102326
Matrix reasoning	hcpd	94	No site or covariate	0.316706	0.0405731	0.465556	0.437735	0.658557	0.512582	0.364151	0.0971339	0.365941	0.102326
Attention problems	hcpd	64	No site or covariate	0.0408087	-0.255597	0.743385	0.665667	0.791825	0.662505	0.056267	-0.206979	0.0578274	-0.207332
Age	hcpd	63	No site or covariate	0.862851	0.743869	0.488281	0.569249	0.913455	0.471522	0.86193	0.74214	0.862192	0.742472
Matrix reasoning	hcpd	47	No site or covariate	0.362052	0.0971961	0.454219	0.447422	0.630849	0.56142	0.364151	0.0971339	0.365941	0.102326
Attention problems	hcpd	18	No site or covariate	0.0455907	-0.235158	0.761943	0.658915	0.820397	0.760106	0.056267	-0.206979	0.0578274	-0.207332
Attention problems	hcpd	26	No site or covariate	0.0882108	-0.160634	0.734837	0.669435	0.78568	0.75617	0.056267	-0.206979	0.0578274	-0.207332
Matrix reasoning	hcpd	69	No site or covariate	0.36149	0.10122	0.459793	0.443096	0.650807	0.519221	0.364151	0.0971339	0.365941	0.102326
Matrix reasoning	hcpd	30	No site or covariate	0.365043	0.0888611	0.463052	0.450051	0.683355	0.57741	0.364151	0.0971339	0.365941	0.102326
Age	hcpd	77	No site or covariate	0.868371	0.753431	0.475973	0.567235	0.907047	0.443995	0.86193	0.74214	0.862192	0.742472
Age	hcpd	9	No site or covariate	0.855561	0.731167	0.486046	0.569655	0.903273	0.44066	0.86193	0.74214	0.862192	0.742472
Age	hcpd	95	No site or covariate	0.864974	0.747496	0.510861	0.563223	0.913495	0.456632	0.86193	0.74214	0.862192	0.742472
Age	hcpd	92	No site or covariate	0.860078	0.739291	0.483877	0.57211	0.915417	0.490934	0.86193	0.74214	0.862192	0.742472
Age	hcpd	68	No site or covariate	0.86572	0.748963	0.508764	0.567187	0.911747	0.49382	0.86193	0.74214	0.862192	0.742472
Attention problems	hcpd	1	No site or covariate	0.0135606	-0.242066	0.717152	0.680109	0.768777	0.783025	0.056267	-0.206979	0.0578274	-0.207332
Matrix reasoning	hcpd	4	No site or covariate	0.322679	0.0655347	0.442716	0.444837	0.627423	0.546445	0.364151	0.0971339	0.365941	0.102326
Attention problems	hcpd	90	No site or covariate	0.0357525	-0.2229	0.77644	0.678484	0.855248	0.793701	0.056267	-0.206979	0.0578274	-0.207332
Age	hcpd	86	No site or covariate	0.860258	0.739824	0.480952	0.563264	0.90916	0.471783	0.86193	0.74214	0.862192	0.742472
Matrix reasoning	hcpd	68	No site or covariate	0.40005	0.137635	0.46752	0.434126	0.661818	0.492947	0.364151	0.0971339	0.365941	0.102326
Attention problems	hcpd	29	No site or covariate	0.0522929	-0.216073	0.7399	0.677688	0.812135	0.71393	0.056267	-0.206979	0.0578274	-0.207332
Attention problems	hcpd	5	No site or covariate	0.00623719	-0.251629	0.747908	0.68794	0.794128	0.735695	0.056267	-0.206979	0.0578274	-0.207332
Attention problems	hcpd	58	No site or covariate	0.0612942	-0.20615	0.745588	0.663564	0.784246	0.77391	0.056267	-0.206979	0.0578274	-0.207332
Attention problems	hcpd	36	No site or covariate	0.0407409	-0.252917	0.743003	0.694715	0.806328	0.793253	0.056267	-0.206979	0.0578274	-0.207332
Age	hcpd	28	No site or covariate	0.868249	0.753084	0.483195	0.573323	0.915691	0.4807	0.86193	0.74214	0.862192	0.742472
Matrix reasoning	hcpd	21	No site or covariate	0.372121	0.108604	0.467844	0.454058	0.633236	0.531287	0.364151	0.0971339	0.365941	0.102326
Attention problems	hcpd	23	No site or covariate	0.00172903	-0.288135	0.749069	0.663445	0.813259	0.758379	0.056267	-0.206979	0.0578274	-0.207332
Attention problems	hcpd	49	No site or covariate	0.0766817	-0.170367	0.740121	0.680495	0.780192	0.758443	0.056267	-0.206979	0.0578274	-0.207332
Attention problems	hcpd	14	No site or covariate	0.0328322	-0.242032	0.735295	0.663004	0.792229	0.725661	0.056267	-0.206979	0.0578274	-0.207332
Attention problems	hcpd	39	No site or covariate	0.0645513	-0.20555	0.745282	0.680194	0.787065	0.726361	0.056267	-0.206979	0.0578274	-0.207332
Matrix reasoning	hcpd	17	No site or covariate	0.387404	0.120813	0.458965	0.45274	0.658708	0.568836	0.364151	0.0971339	0.365941	0.102326
Age	hcpd	65	No site or covariate	0.862968	0.74431	0.487847	0.56451	0.908853	0.415715	0.86193	0.74214	0.862192	0.742472
Attention problems	hcpd	44	No site or covariate	0.0256018	-0.239613	0.742441	0.689907	0.823216	0.785086	0.056267	-0.206979	0.0578274	-0.207332
Attention problems	hcpd	32	No site or covariate	0.0668922	-0.178928	0.752008	0.673847	0.795756	0.755322	0.056267	-0.206979	0.0578274	-0.207332
Attention problems	hcpd	94	No site or covariate	0.0555598	-0.210007	0.744064	0.660204	0.772957	0.729054	0.056267	-0.206979	0.0578274	-0.207332
Age	hcpd	34	No site or covariate	0.869002	0.752879	0.48479	0.557948	0.909853	0.454734	0.86193	0.74214	0.862192	0.742472
Age	hcpd	15	No site or covariate	0.860958	0.740721	0.514435	0.563651	0.919302	0.421186	0.86193	0.74214	0.862192	0.742472
Matrix reasoning	hcpd	43	No site or covariate	0.379074	0.118331	0.457144	0.450975	0.6422	0.527977	0.364151	0.0971339	0.365941	0.102326

## Sheet: figure_3
pheno	dataset	seed	leakage_type	r	q2	r_coef	feat_overlap	r_yp	spearman_network_feat	mean_r	mean_q2	med_r	med_q2
Age	hcpd	7	Gold standard	0.7936658467887927	0.6228505598213223	1	1	1	1	0.7983178214205933	0.6302473409001359	0.7979994023664396	0.6289651418336696
Age	hcpd	76	Gold standard	0.7946428602346534	0.6227042822572442	1	1	1	1	0.7983178214205933	0.6302473409001359	0.7979994023664396	0.6289651418336696
Age	hcpd	21	Gold standard	0.7886320941767605	0.6146532211496678	1	1	1	1	0.7983178214205933	0.6302473409001359	0.7979994023664396	0.6289651418336696
Matrix reasoning	hcpd	58	Gold standard	0.3100715821804074	0.0905677	1	1	1	1	0.2925472850493305	0.0748312	0.295841	0.077805
Attention problems	hcpd	3	Gold standard	0.00228039	-0.120101	1	1	1	1	0.013206606053411013	-0.13123	0.014262974288586451	-0.128069
Age	hcpd	78	Gold standard	0.8018748962038252	0.6342966593571449	1	1	1	1	0.7983178214205933	0.6302473409001359	0.7979994023664396	0.6289651418336696
Attention problems	hcpd	12	Gold standard	0.0442482	-0.113834	1	1	1	1	0.013206606053411013	-0.13123	0.014262974288586451	-0.128069
Attention problems	hcpd	88	Gold standard	-0.0207414	-0.137111	1	1	1	1	0.013206606053411013	-0.13123	0.014262974288586451	-0.128069
Matrix reasoning	hcpd	67	Gold standard	0.3083308829595472	0.0864415	1	1	1	1	0.2925472850493305	0.0748312	0.295841	0.077805
Age	hcpd	19	Gold standard	0.7972259525177331	0.6283178518274981	1	1	1	1	0.7983178214205933	0.6302473409001359	0.7979994023664396	0.6289651418336696
Age	hcpd	98	Gold standard	0.798155	0.6325731388692384	1	1	1	1	0.7983178214205933	0.6302473409001359	0.7979994023664396	0.6289651418336696
Matrix reasoning	hcpd	75	Gold standard	0.2765909083993475	0.0646049	1	1	1	1	0.2925472850493305	0.0748312	0.295841	0.077805
Matrix reasoning	hcpd	7	Gold standard	0.2470561175498999	0.0331526	1	1	1	1	0.2925472850493305	0.0748312	0.295841	0.077805
Matrix reasoning	hcpd	29	Gold standard	0.3031036922751892	0.0822386	1	1	1	1	0.2925472850493305	0.0748312	0.295841	0.077805
Matrix reasoning	hcpd	71	Gold standard	0.3139757369002449	0.0926552	1	1	1	1	0.2925472850493305	0.0748312	0.295841	0.077805
Age	hcpd	0	Gold standard	0.797991	0.6279532646409449	1	1	1	1	0.7983178214205933	0.6302473409001359	0.7979994023664396	0.6289651418336696
Matrix reasoning	hcpd	81	Gold standard	0.3089949890755209	0.0881243	1	1	1	1	0.2925472850493305	0.0748312	0.295841	0.077805
Age	hcpd	62	Gold standard	0.8022433995072538	0.6384123636443945	1	1	1	1	0.7983178214205933	0.6302473409001359	0.7979994023664396	0.6289651418336696
Age	hcpd	72	Gold standard	0.7859482620080879	0.6115837452162651	1	1	1	1	0.7983178214205933	0.6302473409001359	0.7979994023664396	0.6289651418336696
Matrix reasoning	hcpd	9	Gold standard	0.3120178607513621	0.0894697	1	1	1	1	0.2925472850493305	0.0748312	0.295841	0.077805
Attention problems	hcpd	68	Gold standard	-0.00473951	-0.142871	1	1	1	1	0.013206606053411013	-0.13123	0.014262974288586451	-0.128069
Age	hcpd	59	Gold standard	0.7983702366102251	0.6293864202554992	1	1	1	1	0.7983178214205933	0.6302473409001359	0.7979994023664396	0.6289651418336696
Age	hcpd	40	Gold standard	0.8081548450040066	0.6505043892305158	1	1	1	1	0.7983178214205933	0.6302473409001359	0.7979994023664396	0.6289651418336696
Age	hcpd	49	Gold standard	0.7962437289456965	0.6251671101330454	1	1	1	1	0.7983178214205933	0.6302473409001359	0.7979994023664396	0.6289651418336696
Attention problems	hcpd	55	Gold standard	0.0135784	-0.113828	1	1	1	1	0.013206606053411013	-0.13123	0.014262974288586451	-0.128069
Matrix reasoning	hcpd	1	Gold standard	0.2829911696776785	0.0665356	1	1	1	1	0.2925472850493305	0.0748312	0.295841	0.077805
Matrix reasoning	hcpd	89	Gold standard	0.3246300714387963	0.0992026	1	1	1	1	0.2925472850493305	0.0748312	0.295841	0.077805
Attention problems	hcpd	83	Gold standard	0.0166842	-0.100023	1	1	1	1	0.013206606053411013	-0.13123	0.014262974288586451	-0.128069
Matrix reasoning	hcpd	13	Gold standard	0.2865844658855092	0.068778	1	1	1	1	0.2925472850493305	0.0748312	0.295841	0.077805
Attention problems	hcpd	17	Gold standard	0.0340277	-0.116386	1	1	1	1	0.013206606053411013	-0.13123	0.014262974288586451	-0.128069
Age	hcpd	73	Gold standard	0.7875427599131869	0.6134390050771704	1	1	1	1	0.7983178214205933	0.6302473409001359	0.7979994023664396	0.6289651418336696
Attention problems	hcpd	10	Gold standard	0.0872843	-0.0843011	1	1	1	1	0.013206606053411013	-0.13123	0.014262974288586451	-0.128069
Matrix reasoning	hcpd	59	Gold standard	0.2994125855161269	0.0807398	1	1	1	1	0.2925472850493305	0.0748312	0.295841	0.077805
Matrix reasoning	hcpd	49	Gold standard	0.3045563613019098	0.0836078	1	1	1	1	0.2925472850493305	0.0748312	0.295841	0.077805
Matrix reasoning	hcpd	18	Gold standard	0.3004517585689898	0.0806292	1	1	1	1	0.2925472850493305	0.0748312	0.295841	0.077805
Age	hcpd	17	Gold standard	0.7989997295369148	0.6307316779427781	1	1	1	1	0.7983178214205933	0.6302473409001359	0.7979994023664396	0.6289651418336696
Attention problems	hcpd	67	Gold standard	-0.0354408	-0.180101	1	1	1	1	0.013206606053411013	-0.13123	0.014262974288586451	-0.128069
Attention problems	hcpd	22	Gold standard	0.0021374	-0.131454	1	1	1	1	0.013206606053411013	-0.13123	0.014262974288586451	-0.128069
Age	hcpd	16	Gold standard	0.8002678330774025	0.6309532475523594	1	1	1	1	0.7983178214205933	0.6302473409001359	0.7979994023664396	0.6289651418336696
Attention problems	hcpd	21	Gold standard	0.0244066	-0.154341	1	1	1	1	0.013206606053411013	-0.13123	0.014262974288586451	-0.128069
Attention problems	hcpd	66	Gold standard	-0.0396163	-0.134657	1	1	1	1	0.013206606053411013	-0.13123	0.014262974288586451	-0.128069
Attention problems	hcpd	53	Gold standard	0.0353633	-0.110498	1	1	1	1	0.013206606053411013	-0.13123	0.014262974288586451	-0.128069
Matrix reasoning	hcpd	66	Gold standard	0.2979961576832038	0.0792859	1	1	1	1	0.2925472850493305	0.0748312	0.295841	0.077805
Matrix reasoning	hcpd	61	Gold standard	0.3100956309435818	0.0900211	1	1	1	1	0.2925472850493305	0.0748312	0.295841	0.077805
Age	hcpd	79	Gold standard	0.7938659007494177	0.6212787941658576	1	1	1	1	0.7983178214205933	0.6302473409001359	0.7979994023664396	0.6289651418336696
Age	hcpd	1	Gold standard	0.8017138223338502	0.6376509970546509	1	1	1	1	0.7983178214205933	0.6302473409001359	0.7979994023664396	0.6289651418336696
Matrix reasoning	hcpd	2	Gold standard	0.3038204414617924	0.0859979	1	1	1	1	0.2925472850493305	0.0748312	0.295841	0.077805
Matrix reasoning	hcpd	14	Gold standard	0.273755	0.0601827	1	1	1	1	0.2925472850493305	0.0748312	0.295841	0.077805
Attention problems	hcpd	71	Gold standard	0.0380797	-0.0964067	1	1	1	1	0.013206606053411013	-0.13123	0.014262974288586451	-0.128069
Matrix reasoning	hcpd	62	Gold standard	0.3061921049252309	0.0868669	1	1	1	1	0.2925472850493305	0.0748312	0.295841	0.077805
Age	hcpd	45	Gold standard	0.8024971871650566	0.6395380134644548	1	1	1	1	0.7983178214205933	0.6302473409001359	0.7979994023664396	0.6289651418336696
Matrix reasoning	hcpd	56	Gold standard	0.2983588029334117	0.0789197	1	1	1	1	0.2925472850493305	0.0748312	0.295841	0.077805
Age	hcpd	52	Gold standard	0.7977881547139385	0.6278473667247898	1	1	1	1	0.7983178214205933	0.6302473409001359	0.7979994023664396	0.6289651418336696
Matrix reasoning	hcpd	41	Gold standard	0.315843	0.0925771	1	1	1	1	0.2925472850493305	0.0748312	0.295841	0.077805
Matrix reasoning	hcpd	55	Gold standard	0.2627935218153969	0.0494774	1	1	1	1	0.2925472850493305	0.0748312	0.295841	0.077805
Attention problems	hcpd	28	Gold standard	0.0381319	-0.131705	1	1	1	1	0.013206606053411013	-0.13123	0.014262974288586451	-0.128069
Age	hcpd	48	Gold standard	0.8014736734420729	0.6378482847001489	1	1	1	1	0.7983178214205933	0.6302473409001359	0.7979994023664396	0.6289651418336696
Age	hcpd	91	Gold standard	0.7941961721178203	0.6215768496209868	1	1	1	1	0.7983178214205933	0.6302473409001359	0.7979994023664396	0.6289651418336696
Attention problems	hcpd	0	Gold standard	-0.0375314	-0.176464	1	1	1	1	0.013206606053411013	-0.13123	0.014262974288586451	-0.128069
Age	hcpd	10	Gold standard	0.8066831397550605	0.6451512071881939	1	1	1	1	0.7983178214205933	0.6302473409001359	0.7979994023664396	0.6289651418336696
Attention problems	hcpd	65	Gold standard	0.0297995	-0.121789	1	1	1	1	0.013206606053411013	-0.13123	0.014262974288586451	-0.128069
Attention problems	hcpd	59	Gold standard	-0.0140995	-0.128438	1	1	1	1	0.013206606053411013	-0.13123	0.014262974288586451	-0.128069
Attention problems	hcpd	52	Gold standard	0.0359974	-0.0921319	1	1	1	1	0.013206606053411013	-0.13123	0.014262974288586451	-0.128069
Attention problems	hcpd	43	Gold standard	0.0182958	-0.106544	1	1	1	1	0.013206606053411013	-0.13123	0.014262974288586451	-0.128069
Matrix reasoning	hcpd	53	Gold standard	0.3082183938128054	0.09021	1	1	1	1	0.2925472850493305	0.0748312	0.295841	0.077805
Attention problems	hcpd	60	Gold standard	0.0120348	-0.133904	1	1	1	1	0.013206606053411013	-0.13123	0.014262974288586451	-0.128069
Attention problems	hcpd	40	Gold standard	0.007846	-0.14728	1	1	1	1	0.013206606053411013	-0.13123	0.014262974288586451	-0.128069
Attention problems	hcpd	57	Gold standard	0.0939138	-0.0650287	1	1	1	1	0.013206606053411013	-0.13123	0.014262974288586451	-0.128069
Attention problems	hcpd	45	Gold standard	0.0161244	-0.133892	1	1	1	1	0.013206606053411013	-0.13123	0.014262974288586451	-0.128069
Matrix reasoning	hcpd	36	Gold standard	0.3261570028870523	0.1013791787792146	1	1	1	1	0.2925472850493305	0.0748312	0.295841	0.077805
Age	hcpd	96	Gold standard	0.7964142330046216	0.6304042637108126	1	1	1	1	0.7983178214205933	0.6302473409001359	0.7979994023664396	0.6289651418336696
Matrix reasoning	hcpd	99	Gold standard	0.2917585005693213	0.0763925	1	1	1	1	0.2925472850493305	0.0748312	0.295841	0.077805
Attention problems	hcpd	82	Gold standard	0.0766151	-0.0623713	1	1	1	1	0.013206606053411013	-0.13123	0.014262974288586451	-0.128069
Matrix reasoning	hcpd	42	Gold standard	0.2611377083985506	0.0520979	1	1	1	1	0.2925472850493305	0.0748312	0.295841	0.077805
Attention problems	hcpd	46	Gold standard	0.0662733	-0.10378	1	1	1	1	0.013206606053411013	-0.13123	0.014262974288586451	-0.128069
Age	hcpd	97	Gold standard	0.7934343747941301	0.6222291743317478	1	1	1	1	0.7983178214205933	0.6302473409001359	0.7979994023664396	0.6289651418336696
Matrix reasoning	hcpd	31	Gold standard	0.2641350555224684	0.0541002	1	1	1	1	0.2925472850493305	0.0748312	0.295841	0.077805
Matrix reasoning	hcpd	10	Gold standard	0.3059321873940861	0.0857045	1	1	1	1	0.2925472850493305	0.0748312	0.295841	0.077805
Matrix reasoning	hcpd	88	Gold standard	0.2715459148217578	0.0596548	1	1	1	1	0.2925472850493305	0.0748312	0.295841	0.077805
Age	hcpd	66	Gold standard	0.7954312000545958	0.6244344447806786	1	1	1	1	0.7983178214205933	0.6302473409001359	0.7979994023664396	0.6289651418336696
Matrix reasoning	hcpd	63	Gold standard	0.2696432203582419	0.0556758	1	1	1	1	0.2925472850493305	0.0748312	0.295841	0.077805
Matrix reasoning	hcpd	52	Gold standard	0.2768464455145379	0.0621934	1	1	1	1	0.2925472850493305	0.0748312	0.295841	0.077805
Attention problems	hcpd	6	Gold standard	0.00883162	-0.132856	1	1	1	1	0.013206606053411013	-0.13123	0.014262974288586451	-0.128069
Matrix reasoning	hcpd	40	Gold standard	0.2710666781303882	0.05685	1	1	1	1	0.2925472850493305	0.0748312	0.295841	0.077805
Matrix reasoning	hcpd	16	Gold standard	0.282602	0.0672325	1	1	1	1	0.2925472850493305	0.0748312	0.295841	0.077805
Matrix reasoning	hcpd	50	Gold standard	0.2792682003086081	0.061657	1	1	1	1	0.2925472850493305	0.0748312	0.295841	0.077805
Matrix reasoning	hcpd	82	Gold standard	0.307849	0.0849702	1	1	1	1	0.2925472850493305	0.0748312	0.295841	0.077805
Attention problems	hcpd	63	Gold standard	-0.0199781	-0.197546	1	1	1	1	0.013206606053411013	-0.13123	0.014262974288586451	-0.128069
Attention problems	hcpd	54	Gold standard	0.0504599	-0.102164	1	1	1	1	0.013206606053411013	-0.13123	0.014262974288586451	-0.128069
Age	hcpd	99	Gold standard	0.8020955612320451	0.6345682330920717	1	1	1	1	0.7983178214205933	0.6302473409001359	0.7979994023664396	0.6289651418336696
Age	hcpd	24	Gold standard	0.8086436081067183	0.6492903942102389	1	1	1	1	0.7983178214205933	0.6302473409001359	0.7979994023664396	0.6289651418336696
Matrix reasoning	hcpd	48	Gold standard	0.2776926609160066	0.0644167	1	1	1	1	0.2925472850493305	0.0748312	0.295841	0.077805
Attention problems	hcpd	97	Gold standard	0.0467016	-0.0944315	1	1	1	1	0.013206606053411013	-0.13123	0.014262974288586451	-0.128069
Matrix reasoning	hcpd	6	Gold standard	0.2752015594481519	0.0597543	1	1	1	1	0.2925472850493305	0.0748312	0.295841	0.077805
Attention problems	hcpd	92	Gold standard	0.0109453	-0.109455	1	1	1	1	0.013206606053411013	-0.13123	0.014262974288586451	-0.128069
Attention problems	hcpd	30	Gold standard	-0.0304029	-0.192161	1	1	1	1	0.013206606053411013	-0.13123	0.014262974288586451	-0.128069
Age	hcpd	42	Gold standard	0.7939409703542465	0.6229121695629776	1	1	1	1	0.7983178214205933	0.6302473409001359	0.7979994023664396	0.6289651418336696
Matrix reasoning	hcpd	73	Gold standard	0.2801002431650364	0.0650549	1	1	1	1	0.2925472850493305	0.0748312	0.295841	0.077805
Matrix reasoning	hcpd	85	Gold standard	0.3223023356458894	0.0985134	1	1	1	1	0.2925472850493305	0.0748312	0.295841	0.077805
Age	hcpd	29	Gold standard	0.7988606078370285	0.6293215006708721	1	1	1	1	0.7983178214205933	0.6302473409001359	0.7979994023664396	0.6289651418336696
Attention problems	hcpd	51	Gold standard	0.0460146	-0.142789	1	1	1	1	0.013206606053411013	-0.13123	0.014262974288586451	-0.128069
Attention problems	hcpd	91	Gold standard	0.0437313	-0.123006	1	1	1	1	0.013206606053411013	-0.13123	0.014262974288586451	-0.128069
Matrix reasoning	hcpd	33	Gold standard	0.2897415945990774	0.0740475	1	1	1	1	0.2925472850493305	0.0748312	0.295841	0.077805
Attention problems	hcpd	4	Gold standard	-0.0136692	-0.185463	1	1	1	1	0.013206606053411013	-0.13123	0.014262974288586451	-0.128069
Attention problems	hcpd	47	Gold standard	0.0691833	-0.111794	1	1	1	1	0.013206606053411013	-0.13123	0.014262974288586451	-0.128069
Age	hcpd	93	Gold standard	0.8031971776288417	0.6398185842266462	1	1	1	1	0.7983178214205933	0.6302473409001359	0.7979994023664396	0.6289651418336696
Age	hcpd	26	Gold standard	0.7952178468342095	0.6258466246887002	1	1	1	1	0.7983178214205933	0.6302473409001359	0.7979994023664396	0.6289651418336696
Attention problems	hcpd	74	Gold standard	0.0723675	-0.107414	1	1	1	1	0.013206606053411013	-0.13123	0.014262974288586451	-0.128069
Attention problems	hcpd	80	Gold standard	-0.000753743	-0.148985	1	1	1	1	0.013206606053411013	-0.13123	0.014262974288586451	-0.128069
Matrix reasoning	hcpd	8	Gold standard	0.2842948664554336	0.0695819	1	1	1	1	0.2925472850493305	0.0748312	0.295841	0.077805
Age	hcpd	94	Gold standard	0.8084228399511861	0.6475218908413896	1	1	1	1	0.7983178214205933	0.6302473409001359	0.7979994023664396	0.6289651418336696
Attention problems	hcpd	69	Gold standard	-0.00143172	-0.148993	1	1	1	1	0.013206606053411013	-0.13123	0.014262974288586451	-0.128069
Matrix reasoning	hcpd	77	Gold standard	0.2986555882472226	0.0806182	1	1	1	1	0.2925472850493305	0.0748312	0.295841	0.077805
Attention problems	hcpd	76	Gold standard	0.0372562	-0.0897208	1	1	1	1	0.013206606053411013	-0.13123	0.014262974288586451	-0.128069
Age	hcpd	12	Gold standard	0.7978504097556837	0.627857	1	1	1	1	0.7983178214205933	0.6302473409001359	0.7979994023664396	0.6289651418336696
Matrix reasoning	hcpd	46	Gold standard	0.2524934335795671	0.0439572	1	1	1	1	0.2925472850493305	0.0748312	0.295841	0.077805
Age	hcpd	38	Gold standard	0.7984113223934591	0.6289143397105275	1	1	1	1	0.7983178214205933	0.6302473409001359	0.7979994023664396	0.6289651418336696
Age	hcpd	57	Gold standard	0.8043866661643383	0.641177	1	1	1	1	0.7983178214205933	0.6302473409001359	0.7979994023664396	0.6289651418336696
Attention problems	hcpd	48	Gold standard	0.0263492	-0.131325	1	1	1	1	0.013206606053411013	-0.13123	0.014262974288586451	-0.128069
Age	hcpd	41	Gold standard	0.7928747695427074	0.6214052975662805	1	1	1	1	0.7983178214205933	0.6302473409001359	0.7979994023664396	0.6289651418336696
Matrix reasoning	hcpd	23	Gold standard	0.3155171255957484	0.092987	1	1	1	1	0.2925472850493305	0.0748312	0.295841	0.077805
Age	hcpd	37	Gold standard	0.791917	0.6231225378080401	1	1	1	1	0.7983178214205933	0.6302473409001359	0.7979994023664396	0.6289651418336696
Attention problems	hcpd	24	Gold standard	0.00159623	-0.144913	1	1	1	1	0.013206606053411013	-0.13123	0.014262974288586451	-0.128069
Attention problems	hcpd	75	Gold standard	0.0715669	-0.107366	1	1	1	1	0.013206606053411013	-0.13123	0.014262974288586451	-0.128069
Matrix reasoning	hcpd	24	Gold standard	0.3308156609028987	0.104942	1	1	1	1	0.2925472850493305	0.0748312	0.295841	0.077805
Age	hcpd	44	Gold standard	0.8009730046321265	0.6354117627521655	1	1	1	1	0.7983178214205933	0.6302473409001359	0.7979994023664396	0.6289651418336696
Attention problems	hcpd	25	Gold standard	0.037491	-0.117016	1	1	1	1	0.013206606053411013	-0.13123	0.014262974288586451	-0.128069
Matrix reasoning	hcpd	95	Gold standard	0.3144985422354278	0.0926963	1	1	1	1	0.2925472850493305	0.0748312	0.295841	0.077805
Attention problems	hcpd	93	Gold standard	-0.0189117	-0.120406	1	1	1	1	0.013206606053411013	-0.13123	0.014262974288586451	-0.128069
Attention problems	hcpd	33	Gold standard	-0.00278119	-0.142594	1	1	1	1	0.013206606053411013	-0.13123	0.014262974288586451	-0.128069
Matrix reasoning	hcpd	11	Gold standard	0.3145292718643118	0.0925355	1	1	1	1	0.2925472850493305	0.0748312	0.295841	0.077805
Age	hcpd	60	Gold standard	0.7961099192561917	0.6257971202260054	1	1	1	1	0.7983178214205933	0.6302473409001359	0.7979994023664396	0.6289651418336696
Matrix reasoning	hcpd	3	Gold standard	0.2508922607975054	0.0438018	1	1	1	1	0.2925472850493305	0.0748312	0.295841	0.077805
Age	hcpd	84	Gold standard	0.8025685675490387	0.6341460941218579	1	1	1	1	0.7983178214205933	0.6302473409001359	0.7979994023664396	0.6289651418336696
Age	hcpd	55	Gold standard	0.7983048123232922	0.6289376552043371	1	1	1	1	0.7983178214205933	0.6302473409001359	0.7979994023664396	0.6289651418336696
Age	hcpd	20	Gold standard	0.7985299504722728	0.6293567148205482	1	1	1	1	0.7983178214205933	0.6302473409001359	0.7979994023664396	0.6289651418336696
Attention problems	hcpd	37	Gold standard	0.0099483	-0.118775	1	1	1	1	0.013206606053411013	-0.13123	0.014262974288586451	-0.128069
Age	hcpd	30	Gold standard	0.8045484341856095	0.6406078339317931	1	1	1	1	0.7983178214205933	0.6302473409001359	0.7979994023664396	0.6289651418336696
Matrix reasoning	hcpd	64	Gold standard	0.3227156136320955	0.0972746	1	1	1	1	0.2925472850493305	0.0748312	0.295841	0.077805
Age	hcpd	5	Gold standard	0.7978243166176266	0.6271793785548891	1	1	1	1	0.7983178214205933	0.6302473409001359	0.7979994023664396	0.6289651418336696
Matrix reasoning	hcpd	22	Gold standard	0.2989817718540957	0.0778575	1	1	1	1	0.2925472850493305	0.0748312	0.295841	0.077805
Age	hcpd	25	Gold standard	0.8099927740338014	0.6518438787802567	1	1	1	1	0.7983178214205933	0.6302473409001359	0.7979994023664396	0.6289651418336696
Matrix reasoning	hcpd	28	Gold standard	0.3023993413129643	0.0819918	1	1	1	1	0.2925472850493305	0.0748312	0.295841	0.077805
Attention problems	hcpd	96	Gold standard	0.0287156	-0.0964566	1	1	1	1	0.013206606053411013	-0.13123	0.014262974288586451	-0.128069
Matrix reasoning	hcpd	0	Gold standard	0.293283	0.0793597	1	1	1	1	0.2925472850493305	0.0748312	0.295841	0.077805
Matrix reasoning	hcpd	84	Gold standard	0.2586519570936571	0.0493503	1	1	1	1	0.2925472850493305	0.0748312	0.295841	0.077805
Matrix reasoning	hcpd	34	Gold standard	0.2792507645142574	0.0619204	1	1	1	1	0.2925472850493305	0.0748312	0.295841	0.077805
Attention problems	hcpd	15	Gold standard	0.0559444	-0.120643	1	1	1	1	0.013206606053411013	-0.13123	0.014262974288586451	-0.128069
Matrix reasoning	hcpd	96	Gold standard	0.2854549972401785	0.070856	1	1	1	1	0.2925472850493305	0.0748312	0.295841	0.077805
Attention problems	hcpd	35	Gold standard	-0.0183782	-0.183102	1	1	1	1	0.013206606053411013	-0.13123	0.014262974288586451	-0.128069
Age	hcpd	11	Gold standard	0.7939499877022349	0.6232575859265903	1	1	1	1	0.7983178214205933	0.6302473409001359	0.7979994023664396	0.6289651418336696
Matrix reasoning	hcpd	79	Gold standard	0.2542528577765182	0.0433764	1	1	1	1	0.2925472850493305	0.0748312	0.295841	0.077805
Age	hcpd	74	Gold standard	0.7931612693680159	0.6213237668927631	1	1	1	1	0.7983178214205933	0.6302473409001359	0.7979994023664396	0.6289651418336696
Age	hcpd	27	Gold standard	0.799966	0.632198	1	1	1	1	0.7983178214205933	0.6302473409001359	0.7979994023664396	0.6289651418336696
Age	hcpd	36	Gold standard	0.7884080737359876	0.6136845894419567	1	1	1	1	0.7983178214205933	0.6302473409001359	0.7979994023664396	0.6289651418336696
Matrix reasoning	hcpd	92	Gold standard	0.2849845906078405	0.0681952	1	1	1	1	0.2925472850493305	0.0748312	0.295841	0.077805
Matrix reasoning	hcpd	37	Gold standard	0.2973256353617394	0.0787734	1	1	1	1	0.2925472850493305	0.0748312	0.295841	0.077805
Age	hcpd	8	Gold standard	0.8004267881924805	0.63475	1	1	1	1	0.7983178214205933	0.6302473409001359	0.7979994023664396	0.6289651418336696
Age	hcpd	39	Gold standard	0.7953227378456694	0.6271953824371801	1	1	1	1	0.7983178214205933	0.6302473409001359	0.7979994023664396	0.6289651418336696
Attention problems	hcpd	99	Gold standard	0.0506917	-0.117778	1	1	1	1	0.013206606053411013	-0.13123	0.014262974288586451	-0.128069
Matrix reasoning	hcpd	80	Gold standard	0.2747267223511747	0.0614302	1	1	1	1	0.2925472850493305	0.0748312	0.295841	0.077805
Matrix reasoning	hcpd	72	Gold standard	0.3077067798081097	0.0896263	1	1	1	1	0.2925472850493305	0.0748312	0.295841	0.077805
Attention problems	hcpd	11	Gold standard	0.0253246	-0.131188	1	1	1	1	0.013206606053411013	-0.13123	0.014262974288586451	-0.128069
Age	hcpd	83	Gold standard	0.7986066798858582	0.6292672842639107	1	1	1	1	0.7983178214205933	0.6302473409001359	0.7979994023664396	0.6289651418336696
Attention problems	hcpd	95	Gold standard	-0.00264305	-0.158828	1	1	1	1	0.013206606053411013	-0.13123	0.014262974288586451	-0.128069
Attention problems	hcpd	2	Gold standard	0.0390023	-0.102503	1	1	1	1	0.013206606053411013	-0.13123	0.014262974288586451	-0.128069
Matrix reasoning	hcpd	60	Gold standard	0.2954927933527934	0.0741994	1	1	1	1	0.2925472850493305	0.0748312	0.295841	0.077805
Matrix reasoning	hcpd	27	Gold standard	0.2932013824342158	0.0741154	1	1	1	1	0.2925472850493305	0.0748312	0.295841	0.077805
Attention problems	hcpd	79	Gold standard	-0.0204022	-0.129111	1	1	1	1	0.013206606053411013	-0.13123	0.014262974288586451	-0.128069
Age	hcpd	33	Gold standard	0.8078982740870446	0.6460594373621797	1	1	1	1	0.7983178214205933	0.6302473409001359	0.7979994023664396	0.6289651418336696
Attention problems	hcpd	84	Gold standard	-0.00156175	-0.122615	1	1	1	1	0.013206606053411013	-0.13123	0.014262974288586451	-0.128069
Matrix reasoning	hcpd	4	Gold standard	0.258149	0.0476606	1	1	1	1	0.2925472850493305	0.0748312	0.295841	0.077805
Attention problems	hcpd	90	Gold standard	0.0195495	-0.20343	1	1	1	1	0.013206606053411013	-0.13123	0.014262974288586451	-0.128069
Age	hcpd	2	Gold standard	0.8162130910362122	0.6573908210697854	1	1	1	1	0.7983178214205933	0.6302473409001359	0.7979994023664396	0.6289651418336696
Matrix reasoning	hcpd	97	Gold standard	0.3077982648244985	0.0872743	1	1	1	1	0.2925472850493305	0.0748312	0.295841	0.077805
Matrix reasoning	hcpd	57	Gold standard	0.2830479551339295	0.0687136	1	1	1	1	0.2925472850493305	0.0748312	0.295841	0.077805
Age	hcpd	69	Gold standard	0.7975525638635383	0.6328023067108577	1	1	1	1	0.7983178214205933	0.6302473409001359	0.7979994023664396	0.6289651418336696
Matrix reasoning	hcpd	35	Gold standard	0.2859614426578161	0.0676416	1	1	1	1	0.2925472850493305	0.0748312	0.295841	0.077805
Matrix reasoning	hcpd	70	Gold standard	0.2846978140127456	0.0682493	1	1	1	1	0.2925472850493305	0.0748312	0.295841	0.077805
Attention problems	hcpd	98	Gold standard	0.0529743	-0.0767887	1	1	1	1	0.013206606053411013	-0.13123	0.014262974288586451	-0.128069
Attention problems	hcpd	62	Gold standard	0.0192804	-0.111818	1	1	1	1	0.013206606053411013	-0.13123	0.014262974288586451	-0.128069
Attention problems	hcpd	86	Gold standard	0.00978829	-0.110734	1	1	1	1	0.013206606053411013	-0.13123	0.014262974288586451	-0.128069
Attention problems	hcpd	20	Gold standard	-0.0222776	-0.131076	1	1	1	1	0.013206606053411013	-0.13123	0.014262974288586451	-0.128069
Matrix reasoning	hcpd	86	Gold standard	0.2683261802396762	0.0555116	1	1	1	1	0.2925472850493305	0.0748312	0.295841	0.077805
Attention problems	hcpd	56	Gold standard	-0.0457304	-0.166509	1	1	1	1	0.013206606053411013	-0.13123	0.014262974288586451	-0.128069
Matrix reasoning	hcpd	39	Gold standard	0.3100838321366458	0.08944	1	1	1	1	0.2925472850493305	0.0748312	0.295841	0.077805
Attention problems	hcpd	85	Gold standard	0.0306527	-0.0835107	1	1	1	1	0.013206606053411013	-0.13123	0.014262974288586451	-0.128069
Age	hcpd	68	Gold standard	0.8015072717265591	0.6372072134995663	1	1	1	1	0.7983178214205933	0.6302473409001359	0.7979994023664396	0.6289651418336696
Age	hcpd	18	Gold standard	0.7972666159918151	0.6272181766608254	1	1	1	1	0.7983178214205933	0.6302473409001359	0.7979994023664396	0.6289651418336696
Attention problems	hcpd	9	Gold standard	0.0410174	-0.1277	1	1	1	1	0.013206606053411013	-0.13123	0.014262974288586451	-0.128069
Age	hcpd	64	Gold standard	0.8017522074691601	0.6344269019677251	1	1	1	1	0.7983178214205933	0.6302473409001359	0.7979994023664396	0.6289651418336696
Matrix reasoning	hcpd	78	Gold standard	0.2895671904019612	0.0728835	1	1	1	1	0.2925472850493305	0.0748312	0.295841	0.077805
Attention problems	hcpd	77	Gold standard	-0.0261393	-0.133914	1	1	1	1	0.013206606053411013	-0.13123	0.014262974288586451	-0.128069
Age	hcpd	58	Gold standard	0.8012267756063944	0.6326195104976351	1	1	1	1	0.7983178214205933	0.6302473409001359	0.7979994023664396	0.6289651418336696
Matrix reasoning	hcpd	93	Gold standard	0.293913	0.075407	1	1	1	1	0.2925472850493305	0.0748312	0.295841	0.077805
Attention problems	hcpd	16	Gold standard	-0.00670385	-0.141733	1	1	1	1	0.013206606053411013	-0.13123	0.014262974288586451	-0.128069
Matrix reasoning	hcpd	12	Gold standard	0.3126922169370188	0.0898848	1	1	1	1	0.2925472850493305	0.0748312	0.295841	0.077805
Age	hcpd	3	Gold standard	0.7980081165684434	0.6289926284630021	1	1	1	1	0.7983178214205933	0.6302473409001359	0.7979994023664396	0.6289651418336696
Attention problems	hcpd	70	Gold standard	-0.0380007	-0.175558	1	1	1	1	0.013206606053411013	-0.13123	0.014262974288586451	-0.128069
Age	hcpd	70	Gold standard	0.799716	0.6350053601668278	1	1	1	1	0.7983178214205933	0.6302473409001359	0.7979994023664396	0.6289651418336696
Age	hcpd	47	Gold standard	0.7947074975889595	0.6241547592212842	1	1	1	1	0.7983178214205933	0.6302473409001359	0.7979994023664396	0.6289651418336696
Age	hcpd	67	Gold standard	0.7957618543222137	0.6285208311230324	1	1	1	1	0.7983178214205933	0.6302473409001359	0.7979994023664396	0.6289651418336696
Age	hcpd	43	Gold standard	0.8023578894853295	0.6351035615144707	1	1	1	1	0.7983178214205933	0.6302473409001359	0.7979994023664396	0.6289651418336696
Age	hcpd	32	Gold standard	0.8004511298216491	0.6317091917012576	1	1	1	1	0.7983178214205933	0.6302473409001359	0.7979994023664396	0.6289651418336696
Attention problems	hcpd	27	Gold standard	0.0149476	-0.143324	1	1	1	1	0.013206606053411013	-0.13123	0.014262974288586451	-0.128069
Attention problems	hcpd	34	Gold standard	-0.0464101	-0.149352	1	1	1	1	0.013206606053411013	-0.13123	0.014262974288586451	-0.128069
Age	hcpd	80	Gold standard	0.792435	0.6194435198122512	1	1	1	1	0.7983178214205933	0.6302473409001359	0.7979994023664396	0.6289651418336696
Attention problems	hcpd	7	Gold standard	0.00917505	-0.110982	1	1	1	1	0.013206606053411013	-0.13123	0.014262974288586451	-0.128069
Age	hcpd	50	Gold standard	0.7932401031489497	0.6225207425777186	1	1	1	1	0.7983178214205933	0.6302473409001359	0.7979994023664396	0.6289651418336696
Age	hcpd	31	Gold standard	0.8012090117469177	0.6339153308661072	1	1	1	1	0.7983178214205933	0.6302473409001359	0.7979994023664396	0.6289651418336696
Attention problems	hcpd	87	Gold standard	-0.0475853	-0.230714	1	1	1	1	0.013206606053411013	-0.13123	0.014262974288586451	-0.128069
Matrix reasoning	hcpd	32	Gold standard	0.310357	0.0871302	1	1	1	1	0.2925472850493305	0.0748312	0.295841	0.077805
Age	hcpd	87	Gold standard	0.7928924416323198	0.6206026107725242	1	1	1	1	0.7983178214205933	0.6302473409001359	0.7979994023664396	0.6289651418336696
Age	hcpd	53	Gold standard	0.7991661316345863	0.63035	1	1	1	1	0.7983178214205933	0.6302473409001359	0.7979994023664396	0.6289651418336696
Age	hcpd	89	Gold standard	0.7948502299306806	0.6248145901701903	1	1	1	1	0.7983178214205933	0.6302473409001359	0.7979994023664396	0.6289651418336696
Matrix reasoning	hcpd	54	Gold standard	0.3188217738654661	0.0956375	1	1	1	1	0.2925472850493305	0.0748312	0.295841	0.077805
Age	hcpd	81	Gold standard	0.798201	0.628537	1	1	1	1	0.7983178214205933	0.6302473409001359	0.7979994023664396	0.6289651418336696
Attention problems	hcpd	89	Gold standard	-0.00124695	-0.147791	1	1	1	1	0.013206606053411013	-0.13123	0.014262974288586451	-0.128069
Age	hcpd	88	Gold standard	0.8068	0.644787	1	1	1	1	0.7983178214205933	0.6302473409001359	0.7979994023664396	0.6289651418336696
Matrix reasoning	hcpd	87	Gold standard	0.2653149514523413	0.0542941	1	1	1	1	0.2925472850493305	0.0748312	0.295841	0.077805
Age	hcpd	22	Gold standard	0.796676	0.6289131137129977	1	1	1	1	0.7983178214205933	0.6302473409001359	0.7979994023664396	0.6289651418336696
Attention problems	hcpd	73	Gold standard	0.0204042	-0.129854	1	1	1	1	0.013206606053411013	-0.13123	0.014262974288586451	-0.128069
Matrix reasoning	hcpd	76	Gold standard	0.2656896833153777	0.051262	1	1	1	1	0.2925472850493305	0.0748312	0.295841	0.077805
Matrix reasoning	hcpd	83	Gold standard	0.306556	0.0861326	1	1	1	1	0.2925472850493305	0.0748312	0.295841	0.077805
Matrix reasoning	hcpd	5	Gold standard	0.3059702436287181	0.0819068	1	1	1	1	0.2925472850493305	0.0748312	0.295841	0.077805
Attention problems	hcpd	1	Gold standard	-0.0258081	-0.154947	1	1	1	1	0.013206606053411013	-0.13123	0.014262974288586451	-0.128069
Attention problems	hcpd	8	Gold standard	0.00770004	-0.123825	1	1	1	1	0.013206606053411013	-0.13123	0.014262974288586451	-0.128069
Attention problems	hcpd	13	Gold standard	0.00771206	-0.110049	1	1	1	1	0.013206606053411013	-0.13123	0.014262974288586451	-0.128069
Matrix reasoning	hcpd	51	Gold standard	0.2468222288131935	0.0411944	1	1	1	1	0.2925472850493305	0.0748312	0.295841	0.077805
Age	hcpd	13	Gold standard	0.7982273926013727	0.6290823055184352	1	1	1	1	0.7983178214205933	0.6302473409001359	0.7979994023664396	0.6289651418336696
Matrix reasoning	hcpd	98	Gold standard	0.2722729160636087	0.0586432	1	1	1	1	0.2925472850493305	0.0748312	0.295841	0.077805
Matrix reasoning	hcpd	15	Gold standard	0.3023294960366599	0.0835081	1	1	1	1	0.2925472850493305	0.0748312	0.295841	0.077805
Attention problems	hcpd	42	Gold standard	0.0314347	-0.123343	1	1	1	1	0.013206606053411013	-0.13123	0.014262974288586451	-0.128069
Attention problems	hcpd	50	Gold standard	-0.0147177	-0.173291	1	1	1	1	0.013206606053411013	-0.13123	0.014262974288586451	-0.128069
Matrix reasoning	hcpd	26	Gold standard	0.3350593035675241	0.1069959055954351	1	1	1	1	0.2925472850493305	0.0748312	0.295841	0.077805
Age	hcpd	54	Gold standard	0.7910594996767661	0.6194639172624121	1	1	1	1	0.7983178214205933	0.6302473409001359	0.7979994023664396	0.6289651418336696
Attention problems	hcpd	78	Gold standard	0.0264621	-0.12617	1	1	1	1	0.013206606053411013	-0.13123	0.014262974288586451	-0.128069
Age	hcpd	75	Gold standard	0.7969938564701883	0.6267378274042792	1	1	1	1	0.7983178214205933	0.6302473409001359	0.7979994023664396	0.6289651418336696
Matrix reasoning	hcpd	25	Gold standard	0.2910988942584567	0.0746147	1	1	1	1	0.2925472850493305	0.0748312	0.295841	0.077805
Age	hcpd	90	Gold standard	0.7954665681890047	0.6291325654367116	1	1	1	1	0.7983178214205933	0.6302473409001359	0.7979994023664396	0.6289651418336696
Matrix reasoning	hcpd	65	Gold standard	0.3213033190934176	0.0969013	1	1	1	1	0.2925472850493305	0.0748312	0.295841	0.077805
Age	hcpd	71	Gold standard	0.7971739191590325	0.6260706142895591	1	1	1	1	0.7983178214205933	0.6302473409001359	0.7979994023664396	0.6289651418336696
Matrix reasoning	hcpd	68	Gold standard	0.3109334983028048	0.0900523	1	1	1	1	0.2925472850493305	0.0748312	0.295841	0.077805
Attention problems	hcpd	61	Gold standard	0.0389939	-0.105678	1	1	1	1	0.013206606053411013	-0.13123	0.014262974288586451	-0.128069
Age	hcpd	85	Gold standard	0.7981737868836443	0.6297129483753555	1	1	1	1	0.7983178214205933	0.6302473409001359	0.7979994023664396	0.6289651418336696
Age	hcpd	35	Gold standard	0.794791	0.6238613460707043	1	1	1	1	0.7983178214205933	0.6302473409001359	0.7979994023664396	0.6289651418336696
Matrix reasoning	hcpd	74	Gold standard	0.275452	0.0600154	1	1	1	1	0.2925472850493305	0.0748312	0.295841	0.077805
Attention problems	hcpd	31	Gold standard	0.0566474	-0.103918	1	1	1	1	0.013206606053411013	-0.13123	0.014262974288586451	-0.128069
Attention problems	hcpd	19	Gold standard	0.0366225	-0.112226	1	1	1	1	0.013206606053411013	-0.13123	0.014262974288586451	-0.128069
Attention problems	hcpd	41	Gold standard	0.024649	-0.170652	1	1	1	1	0.013206606053411013	-0.13123	0.014262974288586451	-0.128069
Age	hcpd	4	Gold standard	0.7944696702619141	0.6243194814523891	1	1	1	1	0.7983178214205933	0.6302473409001359	0.7979994023664396	0.6289651418336696
Attention problems	hcpd	38	Gold standard	0.030376	-0.120551	1	1	1	1	0.013206606053411013	-0.13123	0.014262974288586451	-0.128069
Matrix reasoning	hcpd	91	Gold standard	0.2999106706880049	0.0803782	1	1	1	1	0.2925472850493305	0.0748312	0.295841	0.077805
Matrix reasoning	hcpd	38	Gold standard	0.2789706982699359	0.064208	1	1	1	1	0.2925472850493305	0.0748312	0.295841	0.077805
Matrix reasoning	hcpd	20	Gold standard	0.3098498895288615	0.0873915	1	1	1	1	0.2925472850493305	0.0748312	0.295841	0.077805
Matrix reasoning	hcpd	19	Gold standard	0.3151254435387112	0.0925246	1	1	1	1	0.2925472850493305	0.0748312	0.295841	0.077805
Attention problems	hcpd	72	Gold standard	-0.000662253	-0.142504	1	1	1	1	0.013206606053411013	-0.13123	0.014262974288586451	-0.128069
Age	hcpd	82	Gold standard	0.7905738473192014	0.617396	1	1	1	1	0.7983178214205933	0.6302473409001359	0.7979994023664396	0.6289651418336696
Matrix reasoning	hcpd	90	Gold standard	0.328122	0.1039222119224659	1	1	1	1	0.2925472850493305	0.0748312	0.295841	0.077805
Age	hcpd	23	Gold standard	0.7919791747394671	0.6196630340704705	1	1	1	1	0.7983178214205933	0.6302473409001359	0.7979994023664396	0.6289651418336696
Age	hcpd	56	Gold standard	0.7923260385225223	0.6206165501168522	1	1	1	1	0.7983178214205933	0.6302473409001359	0.7979994023664396	0.6289651418336696
Age	hcpd	46	Gold standard	0.8006666579612813	0.6314292343314916	1	1	1	1	0.7983178214205933	0.6302473409001359	0.7979994023664396	0.6289651418336696
Matrix reasoning	hcpd	45	Gold standard	0.2708296733936253	0.0588966	1	1	1	1	0.2925472850493305	0.0748312	0.295841	0.077805
Age	hcpd	14	Gold standard	0.7974438214759363	0.6285618947461555	1	1	1	1	0.7983178214205933	0.6302473409001359	0.7979994023664396	0.6289651418336696
Age	hcpd	6	Gold standard	0.7965539144968846	0.6254810677332514	1	1	1	1	0.7983178214205933	0.6302473409001359	0.7979994023664396	0.6289651418336696
Attention problems	hcpd	81	Gold standard	0.0177586	-0.119183	1	1	1	1	0.013206606053411013	-0.13123	0.014262974288586451	-0.128069
Attention problems	hcpd	5	Gold standard	-0.019488	-0.154256	1	1	1	1	0.013206606053411013	-0.13123	0.014262974288586451	-0.128069
Age	hcpd	15	Gold standard	0.8138199743084379	0.6601342567163752	1	1	1	1	0.7983178214205933	0.6302473409001359	0.7979994023664396	0.6289651418336696
Attention problems	hcpd	26	Gold standard	0.0224415	-0.121938	1	1	1	1	0.013206606053411013	-0.13123	0.014262974288586451	-0.128069
Matrix reasoning	hcpd	47	Gold standard	0.2802979662479518	0.0646491	1	1	1	1	0.2925472850493305	0.0748312	0.295841	0.077805
Age	hcpd	63	Gold standard	0.8040980131560784	0.6409579447754388	1	1	1	1	0.7983178214205933	0.6302473409001359	0.7979994023664396	0.6289651418336696
Age	hcpd	86	Gold standard	0.7950336812466069	0.6242080068416254	1	1	1	1	0.7983178214205933	0.6302473409001359	0.7979994023664396	0.6289651418336696
Age	hcpd	51	Gold standard	0.7952406989718537	0.6276429154564753	1	1	1	1	0.7983178214205933	0.6302473409001359	0.7979994023664396	0.6289651418336696
Attention problems	hcpd	18	Gold standard	0.00189672	-0.177057	1	1	1	1	0.013206606053411013	-0.13123	0.014262974288586451	-0.128069
Matrix reasoning	hcpd	69	Gold standard	0.2902817043646495	0.0741534	1	1	1	1	0.2925472850493305	0.0748312	0.295841	0.077805
Age	hcpd	92	Gold standard	0.7986211359052406	0.629017	1	1	1	1	0.7983178214205933	0.6302473409001359	0.7979994023664396	0.6289651418336696
Age	hcpd	95	Gold standard	0.7999273745146379	0.6358125828953314	1	1	1	1	0.7983178214205933	0.6302473409001359	0.7979994023664396	0.6289651418336696
Age	hcpd	9	Gold standard	0.7924672249482303	0.6191159915014117	1	1	1	1	0.7983178214205933	0.6302473409001359	0.7979994023664396	0.6289651418336696
Age	hcpd	77	Gold standard	0.7978809181426874	0.628583	1	1	1	1	0.7983178214205933	0.6302473409001359	0.7979994023664396	0.6289651418336696
Matrix reasoning	hcpd	30	Gold standard	0.304967	0.0824834	1	1	1	1	0.2925472850493305	0.0748312	0.295841	0.077805
Matrix reasoning	hcpd	44	Gold standard	0.2967027506256874	0.0778022	1	1	1	1	0.2925472850493305	0.0748312	0.295841	0.077805
Matrix reasoning	hcpd	43	Gold standard	0.2961886581318607	0.0778078	1	1	1	1	0.2925472850493305	0.0748312	0.295841	0.077805
Attention problems	hcpd	29	Gold standard	-0.00942602	-0.181834	1	1	1	1	0.013206606053411013	-0.13123	0.014262974288586451	-0.128069
Attention problems	hcpd	64	Gold standard	0.00590124	-0.133098	1	1	1	1	0.013206606053411013	-0.13123	0.014262974288586451	-0.128069
Age	hcpd	61	Gold standard	0.8031977610993755	0.6428878553363506	1	1	1	1	0.7983178214205933	0.6302473409001359	0.7979994023664396	0.6289651418336696
Age	hcpd	34	Gold standard	0.8006506635923792	0.6322196015787123	1	1	1	1	0.7983178214205933	0.6302473409001359	0.7979994023664396	0.6289651418336696
Attention problems	hcpd	58	Gold standard	-0.00791375	-0.117946	1	1	1	1	0.013206606053411013	-0.13123	0.014262974288586451	-0.128069
Matrix reasoning	hcpd	94	Gold standard	0.2688003985164632	0.0563382	1	1	1	1	0.2925472850493305	0.0748312	0.295841	0.077805
Attention problems	hcpd	36	Gold standard	-0.00281821	-0.143134	1	1	1	1	0.013206606053411013	-0.13123	0.014262974288586451	-0.128069
Attention problems	hcpd	39	Gold standard	0.0280759	-0.0851619	1	1	1	1	0.013206606053411013	-0.13123	0.014262974288586451	-0.128069
Attention problems	hcpd	49	Gold standard	0.05635	-0.0652943	1	1	1	1	0.013206606053411013	-0.13123	0.014262974288586451	-0.128069
Attention problems	hcpd	23	Gold standard	-0.0863576	-0.23149	1	1	1	1	0.013206606053411013	-0.13123	0.014262974288586451	-0.128069
Attention problems	hcpd	14	Gold standard	-0.0349676	-0.153699	1	1	1	1	0.013206606053411013	-0.13123	0.014262974288586451	-0.128069
Matrix reasoning	hcpd	17	Gold standard	0.2991341878499311	0.0823204	1	1	1	1	0.2925472850493305	0.0748312	0.295841	0.077805
Age	hcpd	28	Gold standard	0.800922	0.6333816283437886	1	1	1	1	0.7983178214205933	0.6302473409001359	0.7979994023664396	0.6289651418336696
Attention problems	hcpd	94	Gold standard	-0.0314265	-0.138099	1	1	1	1	0.013206606053411013	-0.13123	0.014262974288586451	-0.128069
Attention problems	hcpd	32	Gold standard	0.018015	-0.124627	1	1	1	1	0.013206606053411013	-0.13123	0.014262974288586451	-0.128069
Attention problems	hcpd	44	Gold standard	0.0173534	-0.163596	1	1	1	1	0.013206606053411013	-0.13123	0.014262974288586451	-0.128069
Age	hcpd	65	Gold standard	0.7961677686336208	0.6259508888062362	1	1	1	1	0.7983178214205933	0.6302473409001359	0.7979994023664396	0.6289651418336696
Matrix reasoning	hcpd	21	Gold standard	0.2743833736259901	0.0598653	1	1	1	1	0.2925472850493305	0.0748312	0.295841	0.077805
Attention problems	hcpd	32	Leaky feature selection	0.508906	0.2482427788446009	0.6502187071842284	0.3118582645460036	0.7134869546365464	0.799928	0.4823888354136989	0.22451668664868799	0.48401177804352347	0.22303678190167636
Attention problems	hcpd	61	Leaky feature selection	0.4866723552574922	0.2220669139275948	0.6576251682016278	0.319757	0.7081232942416595	0.7944078662304856	0.4823888354136989	0.22451668664868799	0.48401177804352347	0.22303678190167636
Age	hcpd	35	Leaky feature selection	0.8255779063919211	0.6773177049704171	0.5409746178631933	0.4429133858267716	0.9644617243407017	0.4797285803973656	0.8287391594845746	0.6824505463356333	0.8294869124764156	0.6837513368756785
Age	hcpd	23	Leaky feature selection	0.8214638381099689	0.6695786743272498	0.5678671379541459	0.4448384554767533	0.9717947815932172	0.4048844601964491	0.8287391594845746	0.6824505463356333	0.8294869124764156	0.6837513368756785
Age	hcpd	56	Leaky feature selection	0.8223287186286105	0.6708749288053011	0.5695994829804547	0.4483858110801116	0.9719098153450088	0.4146166197450612	0.8287391594845746	0.6824505463356333	0.8294869124764156	0.6837513368756785
Attention problems	hcpd	26	Leaky feature selection	0.4841456362039153	0.2313470904517907	0.6534537414967706	0.3151711565728175	0.7201911294656933	0.7230810870153682	0.4823888354136989	0.22451668664868799	0.48401177804352347	0.22303678190167636
Attention problems	hcpd	18	Leaky feature selection	0.4335297543049167	0.1873008226337846	0.6649630692861047	0.3197150639011104	0.7208058645367275	0.7019392091094204	0.4823888354136989	0.22451668664868799	0.48401177804352347	0.22303678190167636
Age	hcpd	46	Leaky feature selection	0.8298142789057676	0.6841783401844364	0.5411841554285127	0.4467491025129637	0.965015	0.4125558032299069	0.8287391594845746	0.6824505463356333	0.8294869124764156	0.6837513368756785
Attention problems	hcpd	90	Leaky feature selection	0.4635266947487341	0.2138322513972333	0.6423798495997073	0.3160146699266504	0.7030029865275191	0.7453774701994564	0.4823888354136989	0.22451668664868799	0.48401177804352347	0.22303678190167636
Attention problems	hcpd	1	Leaky feature selection	0.4928260779365049	0.223612	0.6374733741059609	0.30976	0.6266098129772448	0.7153010792258777	0.4823888354136989	0.22451668664868799	0.48401177804352347	0.22303678190167636
Matrix reasoning	hcpd	47	Leaky feature selection	0.4503383562285309	0.1963698581718298	0.4741111339391756	0.2591001011122346	0.8525385719328779	0.3898840125460696	0.4637257344388926	0.20714154380804736	0.4668552041322408	0.20957881009774565
Age	hcpd	63	Leaky feature selection	0.8309356468734296	0.6869529204899575	0.534602	0.4464006259780907	0.964144	0.4473927257112562	0.8287391594845746	0.6824505463356333	0.8294869124764156	0.6837513368756785
Attention problems	hcpd	64	Leaky feature selection	0.4893093038953613	0.2222474556332482	0.6487370612919511	0.3115376924615077	0.7117928811299723	0.7157135130042225	0.4823888354136989	0.22451668664868799	0.48401177804352347	0.22303678190167636
Age	hcpd	86	Leaky feature selection	0.8243489578573558	0.6735713454712856	0.5702017611015636	0.4442254631454473	0.9723485889697552	0.4421241609270503	0.8287391594845746	0.6824505463356333	0.8294869124764156	0.6837513368756785
Age	hcpd	51	Leaky feature selection	0.8342234946110605	0.694133	0.5256268759545586	0.4395688991531947	0.9451847892868214	0.3874590094634999	0.8287391594845746	0.6824505463356333	0.8294869124764156	0.6837513368756785
Matrix reasoning	hcpd	4	Leaky feature selection	0.4582790260632559	0.2026551840350124	0.4666308551159061	0.2544811916182782	0.8313771231740343	0.4697371526028459	0.4637257344388926	0.20714154380804736	0.4668552041322408	0.20957881009774565
Matrix reasoning	hcpd	45	Leaky feature selection	0.4511663108182828	0.1969488492193262	0.4703168695208948	0.2548771218647073	0.8390108378421647	0.4631647305000361	0.4637257344388926	0.20714154380804736	0.4668552041322408	0.20957881009774565
Matrix reasoning	hcpd	69	Leaky feature selection	0.4698309684181211	0.2118787003568397	0.4708135086421458	0.2599898836621143	0.8483197230136365	0.4734107799985569	0.4637257344388926	0.20714154380804736	0.4668552041322408	0.20957881009774565
Matrix reasoning	hcpd	30	Leaky feature selection	0.4589497471835699	0.2042816972152691	0.4779217440426182	0.2628733264675592	0.8573316229105414	0.4381708307739174	0.4637257344388926	0.20714154380804736	0.4668552041322408	0.20957881009774565
Matrix reasoning	hcpd	93	Leaky feature selection	0.4826664767564026	0.2203504449566941	0.4789302720654965	0.2639958911145352	0.8353375078341265	0.4733386247203984	0.4637257344388926	0.20714154380804736	0.4668552041322408	0.20957881009774565
Age	hcpd	67	Leaky feature selection	0.8296185794100838	0.6841352726182927	0.5391050539673039	0.4333082140165787	0.9487387511440318	0.36683	0.8287391594845746	0.6824505463356333	0.8294869124764156	0.6837513368756785
Attention problems	hcpd	16	Leaky feature selection	0.4574451130069356	0.208645	0.632423	0.3243746123630349	0.7070488219633801	0.7235861830745547	0.4823888354136989	0.22451668664868799	0.48401177804352347	0.22303678190167636
Attention problems	hcpd	70	Leaky feature selection	0.4664403102460552	0.2065379838417528	0.6395598339974023	0.3160103937637417	0.6844753754257485	0.8036658188964522	0.4823888354136989	0.22451668664868799	0.48401177804352347	0.22303678190167636
Age	hcpd	70	Leaky feature selection	0.824064	0.6732260671711181	0.5506394015664694	0.4450117831893165	0.959646	0.4390715747973173	0.8287391594845746	0.6824505463356333	0.8294869124764156	0.6837513368756785
Age	hcpd	47	Leaky feature selection	0.825284	0.6750124925984102	0.5689837515100824	0.441477	0.9714844244991104	0.4080539377127244	0.8287391594845746	0.6824505463356333	0.8294869124764156	0.6837513368756785
Age	hcpd	43	Leaky feature selection	0.8276968875473807	0.6792213655368007	0.5691182168421101	0.4477729601891998	0.9725918142922236	0.4299329475932434	0.8287391594845746	0.6824505463356333	0.8294869124764156	0.6837513368756785
Age	hcpd	32	Leaky feature selection	0.8406674955947347	0.7048814202569169	0.5104675042831324	0.4461784713885554	0.951271	0.4277102715106258	0.8287391594845746	0.6824505463356333	0.8294869124764156	0.6837513368756785
Age	hcpd	7	Leaky feature selection	0.8236306837538476	0.6726717483361351	0.5644913826602262	0.4430329495831679	0.9739852009481292	0.4209311048005525	0.8287391594845746	0.6824505463356333	0.8294869124764156	0.6837513368756785
Attention problems	hcpd	77	Leaky feature selection	0.4911767583757561	0.2229661280153402	0.6926841121913802	0.3146543035678291	0.7091789842456808	0.7508478264729647	0.4823888354136989	0.22451668664868799	0.48401177804352347	0.22303678190167636
Matrix reasoning	hcpd	78	Leaky feature selection	0.455888	0.2011579735889352	0.4830882604374211	0.2707153885743695	0.8556593782298328	0.4807792911398291	0.4637257344388926	0.20714154380804736	0.4668552041322408	0.20957881009774565
Age	hcpd	92	Leaky feature selection	0.823736	0.6726971712054688	0.5663763899803446	0.4445768772348033	0.972981	0.4534395490435112	0.8287391594845746	0.6824505463356333	0.8294869124764156	0.6837513368756785
Age	hcpd	95	Leaky feature selection	0.8295563506422624	0.6856129761591985	0.5532170782352596	0.4379336931380108	0.9652253662683984	0.4611303557201177	0.8287391594845746	0.6824505463356333	0.8294869124764156	0.6837513368756785
Age	hcpd	9	Leaky feature selection	0.8228243851222969	0.670735	0.5721291024728774	0.443151	0.9709311012099282	0.4200932165402729	0.8287391594845746	0.6824505463356333	0.8294869124764156	0.6837513368756785
Age	hcpd	77	Leaky feature selection	0.8340856804602903	0.6918521490113149	0.5425305456452599	0.4387147957159857	0.9575980746101858	0.4317095603614285	0.8287391594845746	0.6824505463356333	0.8294869124764156	0.6837513368756785
Attention problems	hcpd	81	Leaky feature selection	0.4919646358557373	0.2257894181153454	0.6455969507537257	0.3172399919533293	0.7178261021460213	0.7747591735749267	0.4823888354136989	0.22451668664868799	0.48401177804352347	0.22303678190167636
Attention problems	hcpd	31	Leaky feature selection	0.4785001182490058	0.215914	0.6638344627599282	0.3223413025556471	0.7336466924860086	0.7397265221107722	0.4823888354136989	0.22451668664868799	0.48401177804352347	0.22303678190167636
Attention problems	hcpd	78	Leaky feature selection	0.4725945016328366	0.2197946484848482	0.6543192898649669	0.3149908962168723	0.6639223478333391	0.8104627052546268	0.4823888354136989	0.22451668664868799	0.48401177804352347	0.22303678190167636
Age	hcpd	61	Leaky feature selection	0.8337146206356265	0.692747	0.5303924870086149	0.4470355731225296	0.9614435728272496	0.4348870510037101	0.8287391594845746	0.6824505463356333	0.8294869124764156	0.6837513368756785
Age	hcpd	4	Leaky feature selection	0.8248121332792339	0.677395	0.5340884670924169	0.4442292796281952	0.963982	0.4423227061718022	0.8287391594845746	0.6824505463356333	0.8294869124764156	0.6837513368756785
Attention problems	hcpd	38	Leaky feature selection	0.4399514687869434	0.1933549635866149	0.6307439525526735	0.3194271481942715	0.66791	0.68924	0.4823888354136989	0.22451668664868799	0.48401177804352347	0.22303678190167636
Matrix reasoning	hcpd	90	Leaky feature selection	0.489354	0.2267981439111482	0.4848143307792902	0.2646091576018214	0.8520400866149114	0.419604	0.4637257344388926	0.20714154380804736	0.4668552041322408	0.20957881009774565
Matrix reasoning	hcpd	38	Leaky feature selection	0.4768319468342014	0.2176846136891489	0.477587	0.2602324406265791	0.8390564675553407	0.4225336869565622	0.4637257344388926	0.20714154380804736	0.4668552041322408	0.20957881009774565
Matrix reasoning	hcpd	20	Leaky feature selection	0.4707216870458461	0.2134282455413612	0.4752795543762733	0.2615030674846625	0.8586821222110518	0.4288548957356231	0.4637257344388926	0.20714154380804736	0.4668552041322408	0.20957881009774565
Matrix reasoning	hcpd	19	Leaky feature selection	0.468565	0.2115989373342859	0.4741054615570628	0.2624040920716112	0.8504188898680141	0.4433060358597507	0.4637257344388926	0.20714154380804736	0.4668552041322408	0.20957881009774565
Attention problems	hcpd	72	Leaky feature selection	0.479241	0.2163910494998641	0.6506229978221936	0.3151673011420557	0.7035303778957723	0.7041420118343193	0.4823888354136989	0.22451668664868799	0.48401177804352347	0.22303678190167636
Age	hcpd	82	Leaky feature selection	0.8224714594681046	0.6704999400039989	0.5650436328928768	0.4470263883418668	0.9720282122324336	0.4539187165744943	0.8287391594845746	0.6824505463356333	0.8294869124764156	0.6837513368756785
Matrix reasoning	hcpd	97	Leaky feature selection	0.4820763809517853	0.2211070021004199	0.4777457238501962	0.2561224489795918	0.8511180118633589	0.4895286542275949	0.4637257344388926	0.20714154380804736	0.4668552041322408	0.20957881009774565
Attention problems	hcpd	74	Leaky feature selection	0.4627936477411157	0.2133199968102145	0.6476008357959004	0.3201401772830344	0.7151452026124505	0.7648597467680772	0.4823888354136989	0.22451668664868799	0.48401177804352347	0.22303678190167636
Attention problems	hcpd	47	Leaky feature selection	0.4497672640936288	0.2022114659832498	0.6613570091042095	0.3208677685950413	0.7297760996235404	0.7675656185137191	0.4823888354136989	0.22451668664868799	0.48401177804352347	0.22303678190167636
Age	hcpd	93	Leaky feature selection	0.8317863014674393	0.6887136162510518	0.5586370024280265	0.4461660707191101	0.9659711415506318	0.3955957338636736	0.8287391594845746	0.6824505463356333	0.8294869124764156	0.6837513368756785
Age	hcpd	26	Leaky feature selection	0.8256990189184966	0.6780314005806735	0.5457561988041478	0.4516634050880626	0.9611720541640788	0.4348195671218303	0.8287391594845746	0.6824505463356333	0.8294869124764156	0.6837513368756785
Age	hcpd	5	Leaky feature selection	0.8346544919737725	0.6920124327201131	0.5457690108243466	0.4367993815229996	0.9614369192541152	0.361214	0.8287391594845746	0.6824505463356333	0.8294869124764156	0.6837513368756785
Matrix reasoning	hcpd	6	Leaky feature selection	0.4599094830349619	0.2044395087083336	0.4696114102772384	0.2625286186720936	0.8545914478899961	0.4835398741699797	0.4637257344388926	0.20714154380804736	0.4668552041322408	0.20957881009774565
Attention problems	hcpd	41	Leaky feature selection	0.4620854323267274	0.212175	0.6321135804384005	0.3200485535100141	0.6905201662645212	0.719378	0.4823888354136989	0.22451668664868799	0.48401177804352347	0.22303678190167636
Age	hcpd	33	Leaky feature selection	0.831404	0.6876233078212499	0.541414	0.4424603174603174	0.9652072443851905	0.4513818240886542	0.8287391594845746	0.6824505463356333	0.8294869124764156	0.6837513368756785
Attention problems	hcpd	19	Leaky feature selection	0.4541758065955749	0.2059189138724302	0.6651599453299042	0.3206655710764174	0.7153180333084443	0.6468349179339813	0.4823888354136989	0.22451668664868799	0.48401177804352347	0.22303678190167636
Matrix reasoning	hcpd	91	Leaky feature selection	0.4681535778010159	0.2095615177325027	0.4798369270316542	0.2598225602027883	0.8481632586021705	0.5037339012621826	0.4637257344388926	0.20714154380804736	0.4668552041322408	0.20957881009774565
Matrix reasoning	hcpd	68	Leaky feature selection	0.489371	0.226781	0.4782315726218267	0.2586339217191097	0.8336279323129854	0.4296486037953677	0.4637257344388926	0.20714154380804736	0.4668552041322408	0.20957881009774565
Matrix reasoning	hcpd	65	Leaky feature selection	0.4813929138362308	0.2208244594286611	0.4763823546459091	0.2587809917355372	0.8516891300951113	0.4535877920625525	0.4637257344388926	0.20714154380804736	0.4668552041322408	0.20957881009774565
Age	hcpd	85	Leaky feature selection	0.824371	0.674529	0.5681623316979371	0.4466984884645982	0.9730313122523698	0.4323876445232469	0.8287391594845746	0.6824505463356333	0.8294869124764156	0.6837513368756785
Matrix reasoning	hcpd	44	Leaky feature selection	0.4822476742887484	0.2206936355127317	0.4723230330638173	0.2569444444444444	0.8394716373742075	0.424618	0.4637257344388926	0.20714154380804736	0.4668552041322408	0.20957881009774565
Age	hcpd	14	Leaky feature selection	0.831422	0.687342	0.5373761285807525	0.4451050336900515	0.9627845949932252	0.4374290048772123	0.8287391594845746	0.6824505463356333	0.8294869124764156	0.6837513368756785
Age	hcpd	75	Leaky feature selection	0.8295753895114544	0.6851249390353304	0.533081	0.4388235294117647	0.9621854897319476	0.4223237851549754	0.8287391594845746	0.6824505463356333	0.8294869124764156	0.6837513368756785
Matrix reasoning	hcpd	25	Leaky feature selection	0.4618383705374922	0.2047645766770395	0.4836823973330628	0.2608695652173913	0.8601133817959302	0.5113644563099792	0.4637257344388926	0.20714154380804736	0.4668552041322408	0.20957881009774565
Age	hcpd	90	Leaky feature selection	0.8272812867413941	0.6808486058066078	0.5285427154456415	0.4320479221265443	0.9654595268828552	0.4180174788113852	0.8287391594845746	0.6824505463356333	0.8294869124764156	0.6837513368756785
Age	hcpd	71	Leaky feature selection	0.8321196370228705	0.6879235375331975	0.5467965942972759	0.4441448382126348	0.96374	0.3913036367352657	0.8287391594845746	0.6824505463356333	0.8294869124764156	0.6837513368756785
Matrix reasoning	hcpd	74	Leaky feature selection	0.4505779784491134	0.1966409282202373	0.4768104258893775	0.2624717974429681	0.8690569547025059	0.493777	0.4637257344388926	0.20714154380804736	0.4668552041322408	0.20957881009774565
Age	hcpd	6	Leaky feature selection	0.824828	0.6738139537945893	0.5621542205374862	0.4438291139240506	0.9727957690745942	0.4001914032818632	0.8287391594845746	0.6824505463356333	0.8294869124764156	0.6837513368756785
Matrix reasoning	hcpd	51	Leaky feature selection	0.4341344973385922	0.1842245045959687	0.4746285398660231	0.2598464206093634	0.8260809392793794	0.4604228299300094	0.4637257344388926	0.20714154380804736	0.4668552041322408	0.20957881009774565
Age	hcpd	13	Leaky feature selection	0.826881	0.6773597117750296	0.5623406531558939	0.4421795374362995	0.9719563842750732	0.4600015306147999	0.8287391594845746	0.6824505463356333	0.8294869124764156	0.6837513368756785
Matrix reasoning	hcpd	98	Leaky feature selection	0.4743690505736119	0.2146600273127434	0.4803106903019163	0.2515660235529942	0.8437349579039343	0.4179804468970599	0.4637257344388926	0.20714154380804736	0.4668552041322408	0.20957881009774565
Matrix reasoning	hcpd	15	Leaky feature selection	0.4784975453975579	0.2178606730078752	0.4704810958405243	0.2542457542457542	0.8491860014317177	0.4271772855184357	0.4637257344388926	0.20714154380804736	0.4668552041322408	0.20957881009774565
Attention problems	hcpd	13	Leaky feature selection	0.5045781311157364	0.2349882111362808	0.6978007765572861	0.3089235694277711	0.7163723823672254	0.7053220282419107	0.4823888354136989	0.22451668664868799	0.48401177804352347	0.22303678190167636
Attention problems	hcpd	80	Leaky feature selection	0.4752927275748253	0.2244111940170234	0.6329219804608155	0.3137570394207562	0.6542295287132996	0.772919	0.4823888354136989	0.22451668664868799	0.48401177804352347	0.22303678190167636
Matrix reasoning	hcpd	37	Leaky feature selection	0.4680865746118686	0.2111776742912759	0.4724794707816775	0.2589946414901761	0.8552207798000532	0.498728	0.4637257344388926	0.20714154380804736	0.4668552041322408	0.20957881009774565
Age	hcpd	36	Leaky feature selection	0.8235220736689798	0.6718819530809752	0.5614861769934599	0.4393223010244287	0.9705755496805916	0.4235018757031169	0.8287391594845746	0.6824505463356333	0.8294869124764156	0.6837513368756785
Matrix reasoning	hcpd	7	Leaky feature selection	0.4372334848286264	0.1884601486422873	0.4742125684288148	0.26297	0.8385726309905096	0.4320453154307417	0.4637257344388926	0.20714154380804736	0.4668552041322408	0.20957881009774565
Matrix reasoning	hcpd	29	Leaky feature selection	0.4641287732954173	0.208712	0.4698283988740071	0.2585629667782642	0.8485133965581031	0.4839006440529685	0.4637257344388926	0.20714154380804736	0.4668552041322408	0.20957881009774565
Matrix reasoning	hcpd	71	Leaky feature selection	0.4743054959275726	0.2136927825085783	0.4863804209115058	0.259789	0.8556909852358501	0.5102276420218469	0.4637257344388926	0.20714154380804736	0.4668552041322408	0.20957881009774565
Age	hcpd	19	Leaky feature selection	0.823303	0.6723806910217733	0.5738767278677306	0.4483438485804416	0.973135	0.4762369755170574	0.8287391594845746	0.6824505463356333	0.8294869124764156	0.6837513368756785
Age	hcpd	17	Leaky feature selection	0.8327544628038706	0.6915740299725275	0.5382656816470696	0.448606	0.959149	0.4719420467752433	0.8287391594845746	0.6824505463356333	0.8294869124764156	0.6837513368756785
Attention problems	hcpd	67	Leaky feature selection	0.4814270310987316	0.2185113541274541	0.6513306397880132	0.3157262905162065	0.6841258146468951	0.7272464867413526	0.4823888354136989	0.22451668664868799	0.48401177804352347	0.22303678190167636
Matrix reasoning	hcpd	75	Leaky feature selection	0.4710702180072141	0.2114	0.4694376600884191	0.2577867814636617	0.8362124519942444	0.4031603442400599	0.4637257344388926	0.20714154380804736	0.4668552041322408	0.20957881009774565
Attention problems	hcpd	22	Leaky feature selection	0.4743770342341722	0.2233204375205929	0.6549170357442448	0.3107121720260406	0.7322201132536073	0.6971642993832198	0.4823888354136989	0.22451668664868799	0.48401177804352347	0.22303678190167636
Attention problems	hcpd	0	Leaky feature selection	0.4669812808507129	0.2096024378882104	0.6478964215881766	0.3107601184600197	0.7028632888110046	0.7150795697367179	0.4823888354136989	0.22451668664868799	0.48401177804352347	0.22303678190167636
Age	hcpd	10	Leaky feature selection	0.8331552517728275	0.6902272837199706	0.5481125373763239	0.4466666666666666	0.9653890529639044	0.4707826175242793	0.8287391594845746	0.6824505463356333	0.8294869124764156	0.6837513368756785
Attention problems	hcpd	52	Leaky feature selection	0.4913044030743851	0.223722	0.6942496758419212	0.3220821472143148	0.744718	0.7839670992339767	0.4823888354136989	0.22451668664868799	0.48401177804352347	0.22303678190167636
Matrix reasoning	hcpd	18	Leaky feature selection	0.4069249108962505	0.1618246525613264	0.4815414273801081	0.2667001506780512	0.8078801378704954	0.5160272021331272	0.4637257344388926	0.20714154380804736	0.4668552041322408	0.20957881009774565
Attention problems	hcpd	65	Leaky feature selection	0.4597005367964695	0.2109593677612745	0.6615741536195426	0.3187576624438087	0.7486144146147983	0.7597229257095758	0.4823888354136989	0.22451668664868799	0.48401177804352347	0.22303678190167636
Attention problems	hcpd	59	Leaky feature selection	0.4666748047034046	0.2075691292057717	0.7030961437169262	0.313605	0.7352329984607554	0.7390998477495675	0.4823888354136989	0.22451668664868799	0.48401177804352347	0.22303678190167636
Age	hcpd	91	Leaky feature selection	0.822812	0.6710291083051718	0.567331	0.4460745440126883	0.972433	0.4223181585038039	0.8287391594845746	0.6824505463356333	0.8294869124764156	0.6837513368756785
Age	hcpd	0	Leaky feature selection	0.8246185938706038	0.6730357325726072	0.5638	0.4534836890857833	0.9725452499945724	0.4576828882885166	0.8287391594845746	0.6824505463356333	0.8294869124764156	0.6837513368756785
Matrix reasoning	hcpd	67	Leaky feature selection	0.488436	0.2258023086672709	0.4749792761293859	0.2538109756097561	0.846939	0.4524135940544051	0.4637257344388926	0.20714154380804736	0.4668552041322408	0.20957881009774565
Attention problems	hcpd	12	Leaky feature selection	0.516052	0.2585721535462403	0.6236365055257184	0.3149284253578732	0.6653534499974446	0.7393014380223786	0.4823888354136989	0.22451668664868799	0.48401177804352347	0.22303678190167636
Matrix reasoning	hcpd	13	Leaky feature selection	0.4632528465607946	0.2078838220870001	0.4669919782728765	0.2581818181818182	0.8439458375936254	0.4688649974745653	0.4637257344388926	0.20714154380804736	0.4668552041322408	0.20957881009774565
Attention problems	hcpd	17	Leaky feature selection	0.4807511088156833	0.2257058489393461	0.6684926368719436	0.3217516447368421	0.7334412124069201	0.7138115168133928	0.4823888354136989	0.22451668664868799	0.48401177804352347	0.22303678190167636
Matrix reasoning	hcpd	59	Leaky feature selection	0.4642216269406792	0.2086079896199462	0.4814601831864763	0.26	0.849225	0.4715898845018442	0.4637257344388926	0.20714154380804736	0.4668552041322408	0.20957881009774565
Age	hcpd	62	Leaky feature selection	0.8343091408318295	0.6920198598375653	0.54466	0.4421663442940038	0.965762	0.4191877955610555	0.8287391594845746	0.6824505463356333	0.8294869124764156	0.6837513368756785
Matrix reasoning	hcpd	49	Leaky feature selection	0.4754046009577153	0.2157516590241555	0.4761500735177434	0.256911	0.8360442240707361	0.4407042612097295	0.4637257344388926	0.20714154380804736	0.4668552041322408	0.20957881009774565
Age	hcpd	78	Leaky feature selection	0.829991	0.6846370364246526	0.5394405040184465	0.444005	0.9630886653379008	0.4410130428688015	0.8287391594845746	0.6824505463356333	0.8294869124764156	0.6837513368756785
Age	hcpd	72	Leaky feature selection	0.8179721191523617	0.6637554343816581	0.5735136297295714	0.4409842368319877	0.9720475414390696	0.3881478612714693	0.8287391594845746	0.6824505463356333	0.8294869124764156	0.6837513368756785
Matrix reasoning	hcpd	81	Leaky feature selection	0.4749435868071991	0.2153034525292607	0.4733325449421179	0.2591542031975245	0.8313323114706611	0.4469858222902272	0.4637257344388926	0.20714154380804736	0.4668552041322408	0.20957881009774565
Age	hcpd	73	Leaky feature selection	0.8307949258675164	0.687213	0.5387810690661119	0.4387554155179204	0.958135	0.3826216380605269	0.8287391594845746	0.6824505463356333	0.8294869124764156	0.6837513368756785
Age	hcpd	76	Leaky feature selection	0.8277906718073619	0.6807499824665921	0.5379779121813373	0.441211	0.9608563759391991	0.4278366207636885	0.8287391594845746	0.6824505463356333	0.8294869124764156	0.6837513368756785
Age	hcpd	98	Leaky feature selection	0.8302251634185446	0.6863520332460429	0.5433017784586415	0.4485580670303975	0.965357	0.4592253852031289	0.8287391594845746	0.6824505463356333	0.8294869124764156	0.6837513368756785
Attention problems	hcpd	88	Leaky feature selection	0.4359911337800989	0.1899745760087238	0.6760488460553371	0.3128980891719745	0.6955326180225947	0.8229394044598493	0.4823888354136989	0.22451668664868799	0.48401177804352347	0.22303678190167636
Matrix reasoning	hcpd	58	Leaky feature selection	0.4644916099407658	0.2070954143550573	0.4800814750977257	0.2638210336847518	0.8521368948923207	0.428695	0.4637257344388926	0.20714154380804736	0.4668552041322408	0.20957881009774565
Age	hcpd	21	Leaky feature selection	0.8240056826498187	0.6731759909226867	0.5683312134694269	0.4397190792040577	0.9711343502553615	0.4278392355058876	0.8287391594845746	0.6824505463356333	0.8294869124764156	0.6837513368756785
Attention problems	hcpd	3	Leaky feature selection	0.4935066933536788	0.2382879995494862	0.6691199483740986	0.3239236393176279	0.7218637092155151	0.7752281998046219	0.4823888354136989	0.22451668664868799	0.48401177804352347	0.22303678190167636
Matrix reasoning	hcpd	32	Leaky feature selection	0.4683493595229155	0.2114768309659116	0.4729129210183564	0.2657342657342657	0.8607848467487716	0.4766938451547731	0.4637257344388926	0.20714154380804736	0.4668552041322408	0.20957881009774565
Age	hcpd	87	Leaky feature selection	0.8297748740043045	0.6842386627861357	0.5495512394942578	0.4465061192262139	0.962123	0.4179964596222435	0.8287391594845746	0.6824505463356333	0.8294869124764156	0.6837513368756785
Age	hcpd	53	Leaky feature selection	0.828318	0.6800700701454206	0.5661000714059155	0.4525430516619944	0.9717223011343143	0.4409588931889175	0.8287391594845746	0.6824505463356333	0.8294869124764156	0.6837513368756785
Age	hcpd	3	Leaky feature selection	0.8239532423965665	0.673417	0.5671827101900366	0.4539975893933307	0.9728528020974636	0.4674200367589115	0.8287391594845746	0.6824505463356333	0.8294869124764156	0.6837513368756785
Age	hcpd	81	Leaky feature selection	0.8241677493388656	0.6743352699880165	0.5680365404901758	0.4474103585657371	0.973714	0.4822570490471346	0.8287391594845746	0.6824505463356333	0.8294869124764156	0.6837513368756785
Matrix reasoning	hcpd	12	Leaky feature selection	0.4610799125302189	0.2062161534777986	0.4793489191829042	0.2587039390088945	0.8508430626088129	0.5004960586704564	0.4637257344388926	0.20714154380804736	0.4668552041322408	0.20957881009774565
Attention problems	hcpd	85	Leaky feature selection	0.4958795687748976	0.2402519036078259	0.6775561515923337	0.3172174622603019	0.7243841854313802	0.7574276190400479	0.4823888354136989	0.22451668664868799	0.48401177804352347	0.22303678190167636
Attention problems	hcpd	56	Leaky feature selection	0.4689576948061292	0.2075559077160139	0.6575042295926263	0.3142570281124498	0.6639855563277375	0.7356230627418676	0.4823888354136989	0.22451668664868799	0.48401177804352347	0.22303678190167636
Matrix reasoning	hcpd	39	Leaky feature selection	0.4760478577079091	0.2160387464032279	0.4682033921448056	0.2568193515182707	0.8483509417756457	0.4489302596997678	0.4637257344388926	0.20714154380804736	0.4668552041322408	0.20957881009774565
Attention problems	hcpd	84	Leaky feature selection	0.4801718468619836	0.2191639600994112	0.6954584284964804	0.3123622520536966	0.7332603668321986	0.7540723380754522	0.4823888354136989	0.22451668664868799	0.48401177804352347	0.22303678190167636
Attention problems	hcpd	99	Leaky feature selection	0.5030961032790874	0.2481549654253683	0.6485326700531174	0.3201401772830344	0.6854636944954394	0.7330519180728026	0.4823888354136989	0.22451668664868799	0.48401177804352347	0.22303678190167636
Age	hcpd	58	Leaky feature selection	0.8301369537052653	0.6853917315526162	0.5458769440391036	0.445192	0.9623385116054988	0.3870799617043117	0.8287391594845746	0.6824505463356333	0.8294869124764156	0.6837513368756785
Matrix reasoning	hcpd	86	Leaky feature selection	0.4576023538604319	0.2021180800268882	0.4761562819159043	0.2580564576567574	0.8276363209022443	0.4854071217849077	0.4637257344388926	0.20714154380804736	0.4668552041322408	0.20957881009774565
Attention problems	hcpd	20	Leaky feature selection	0.4598038645116798	0.2107664598029058	0.6761836246945633	0.3119320426708811	0.6655551718648259	0.7886846247276571	0.4823888354136989	0.22451668664868799	0.48401177804352347	0.22303678190167636
Matrix reasoning	hcpd	57	Leaky feature selection	0.4599755930541452	0.2036372268898714	0.4726601607876331	0.2553512969025434	0.8409043101249799	0.4922344283500114	0.4637257344388926	0.20714154380804736	0.4668552041322408	0.20957881009774565
Attention problems	hcpd	86	Leaky feature selection	0.4848337215845043	0.2309841634896626	0.680077	0.3144402163028239	0.7036611620634093	0.7843483908211862	0.4823888354136989	0.22451668664868799	0.48401177804352347	0.22303678190167636
Matrix reasoning	hcpd	27	Leaky feature selection	0.4562879227216257	0.2015146768884477	0.4828008617232384	0.2594339622641509	0.854623	0.547947	0.4637257344388926	0.20714154380804736	0.4668552041322408	0.20957881009774565
Age	hcpd	74	Leaky feature selection	0.8219206305555226	0.6695968727574919	0.5732865319940258	0.4438006952491309	0.971587	0.4071627731578485	0.8287391594845746	0.6824505463356333	0.8294869124764156	0.6837513368756785
Age	hcpd	27	Leaky feature selection	0.8240494842384982	0.6737826073118344	0.5644339726331535	0.4545088566827697	0.9731769832079468	0.4088227085118469	0.8287391594845746	0.6824505463356333	0.8294869124764156	0.6837513368756785
Attention problems	hcpd	73	Leaky feature selection	0.4954972755225585	0.2290745879332909	0.6436234431670234	0.3245942571785268	0.7107899907180597	0.7544106509943057	0.4823888354136989	0.22451668664868799	0.48401177804352347	0.22303678190167636
Matrix reasoning	hcpd	92	Leaky feature selection	0.4740797331968646	0.2145150123279546	0.4764493158531886	0.2579334856562579	0.8269083030255506	0.4147771344723014	0.4637257344388926	0.20714154380804736	0.4668552041322408	0.20957881009774565
Attention problems	hcpd	34	Leaky feature selection	0.4732827556724372	0.2121715477845536	0.6951425377431963	0.3110801115982463	0.7297282191573111	0.7825381088396036	0.4823888354136989	0.22451668664868799	0.48401177804352347	0.22303678190167636
Attention problems	hcpd	7	Leaky feature selection	0.4933397489257122	0.2268847056782535	0.7027098517913103	0.3147773279352227	0.7426389870931872	0.7430323813532336	0.4823888354136989	0.22451668664868799	0.48401177804352347	0.22303678190167636
Age	hcpd	89	Leaky feature selection	0.8263418710372058	0.6773877999492066	0.5678825974587959	0.4489715189873418	0.971982	0.4483512617851778	0.8287391594845746	0.6824505463356333	0.8294869124764156	0.6837513368756785
Matrix reasoning	hcpd	54	Leaky feature selection	0.4674700743909887	0.2097518829020404	0.4731690084465916	0.2626367899947889	0.8478249216451859	0.4100510490051473	0.4637257344388926	0.20714154380804736	0.4668552041322408	0.20957881009774565
Age	hcpd	88	Leaky feature selection	0.8326774297061552	0.6899694899560155	0.5419425453563071	0.4413955311642493	0.9690348722569796	0.4204105309782754	0.8287391594845746	0.6824505463356333	0.8294869124764156	0.6837513368756785
Matrix reasoning	hcpd	87	Leaky feature selection	0.4674073394161884	0.2095961024629886	0.463903	0.251998	0.84253	0.4171942926883268	0.4637257344388926	0.20714154380804736	0.4668552041322408	0.20957881009774565
Age	hcpd	22	Leaky feature selection	0.8257330807276494	0.6751011983729052	0.5622709880897708	0.4361250482439213	0.9638303884453174	0.4652166841060622	0.8287391594845746	0.6824505463356333	0.8294869124764156	0.6837513368756785
Attention problems	hcpd	87	Leaky feature selection	0.4796723553722686	0.229913	0.660697	0.3058290665616384	0.7051714222367552	0.6935830132282705	0.4823888354136989	0.22451668664868799	0.48401177804352347	0.22303678190167636
Attention problems	hcpd	42	Leaky feature selection	0.5003139840915315	0.2323203311294553	0.6310024841884294	0.322947	0.7082812050408993	0.7224086305527968	0.4823888354136989	0.22451668664868799	0.48401177804352347	0.22303678190167636
Attention problems	hcpd	50	Leaky feature selection	0.5028259034931473	0.2461687014601961	0.6365314190456735	0.3162255001010305	0.6537528260773537	0.7390637694596257	0.4823888354136989	0.22451668664868799	0.48401177804352347	0.22303678190167636
Matrix reasoning	hcpd	26	Leaky feature selection	0.4654236537118633	0.2102050789140359	0.4759856686919383	0.2607338017174083	0.8622614933729522	0.4712280828342594	0.4637257344388926	0.20714154380804736	0.4668552041322408	0.20957881009774565
Age	hcpd	54	Leaky feature selection	0.8303582131304248	0.6860271187859366	0.5455099550508417	0.4481262327416173	0.9622954690621288	0.4835479188093765	0.8287391594845746	0.6824505463356333	0.8294869124764156	0.6837513368756785
Attention problems	hcpd	89	Leaky feature selection	0.4760575785731215	0.2148499169715195	0.6474522474764499	0.3209445585215605	0.7168450487295781	0.7323171292404921	0.4823888354136989	0.22451668664868799	0.48401177804352347	0.22303678190167636
Matrix reasoning	hcpd	83	Leaky feature selection	0.4672633299937768	0.2100746721180684	0.4716694561912672	0.2616249361267246	0.8612577578539251	0.4908907250930687	0.4637257344388926	0.20714154380804736	0.4668552041322408	0.20957881009774565
Age	hcpd	50	Leaky feature selection	0.830038	0.6879433242142408	0.5166933899175475	0.4400154798761609	0.9509392884303348	0.4010614689670631	0.8287391594845746	0.6824505463356333	0.8294869124764156	0.6837513368756785
Matrix reasoning	hcpd	5	Leaky feature selection	0.4667468531120459	0.2104672024369521	0.4743460522458138	0.2650167568961072	0.8542084917644859	0.4537681737503211	0.4637257344388926	0.20714154380804736	0.4668552041322408	0.20957881009774565
Matrix reasoning	hcpd	76	Leaky feature selection	0.4347966029626177	0.1855390213177451	0.4841044583159495	0.2573733299722712	0.8511931210877297	0.487256	0.4637257344388926	0.20714154380804736	0.4668552041322408	0.20957881009774565
Age	hcpd	64	Leaky feature selection	0.8272135463402717	0.6786775472960791	0.5642573594977746	0.4475271411338962	0.9723195760874824	0.4353532297034531	0.8287391594845746	0.6824505463356333	0.8294869124764156	0.6837513368756785
Matrix reasoning	hcpd	8	Leaky feature selection	0.4673359800747406	0.2097184765247112	0.4714654313621063	0.2521181001283697	0.8390206253139318	0.4278034359528974	0.4637257344388926	0.20714154380804736	0.4668552041322408	0.20957881009774565
Attention problems	hcpd	92	Leaky feature selection	0.4837745142708123	0.2199781266649993	0.6998738187412985	0.3171611868484362	0.7372445786254131	0.7918823859345532	0.4823888354136989	0.22451668664868799	0.48401177804352347	0.22303678190167636
Age	hcpd	94	Leaky feature selection	0.8265626387001146	0.6805347863585365	0.5491148779580519	0.4456306840648478	0.966695	0.4264725220035444	0.8287391594845746	0.6824505463356333	0.8294869124764156	0.6837513368756785
Matrix reasoning	hcpd	96	Leaky feature selection	0.4676739963599126	0.2100187636533445	0.4736077415997473	0.2554101660795169	0.833064	0.4544880583014648	0.4637257344388926	0.20714154380804736	0.4668552041322408	0.20957881009774565
Age	hcpd	57	Leaky feature selection	0.8311357694123356	0.6872348060918653	0.5445364625898669	0.4485580670303975	0.9469971832119228	0.4446049716344418	0.8287391594845746	0.6824505463356333	0.8294869124764156	0.6837513368756785
Attention problems	hcpd	48	Leaky feature selection	0.4875612447615302	0.2211405825651525	0.6562822493942665	0.3157048059521415	0.7005635298465018	0.6957462933416637	0.4823888354136989	0.22451668664868799	0.48401177804352347	0.22303678190167636
Age	hcpd	41	Leaky feature selection	0.8315588691631927	0.6879961894164357	0.5453161361764669	0.4448757763975155	0.9631360143967512	0.3873437229432333	0.8287391594845746	0.6824505463356333	0.8294869124764156	0.6837513368756785
Matrix reasoning	hcpd	23	Leaky feature selection	0.4779431164233967	0.219006	0.4859628887107881	0.265528	0.8580171639177409	0.5274816459180238	0.4637257344388926	0.20714154380804736	0.4668552041322408	0.20957881009774565
Age	hcpd	68	Leaky feature selection	0.8319489527715314	0.6879945483582462	0.5480497195091196	0.44375	0.9643720374445586	0.4484956583268155	0.8287391594845746	0.6824505463356333	0.8294869124764156	0.6837513368756785
Attention problems	hcpd	96	Leaky feature selection	0.4940280273299657	0.2386391262169361	0.6777082579654015	0.3111557788944724	0.7072799474980285	0.7086497710386119	0.4823888354136989	0.22451668664868799	0.48401177804352347	0.22303678190167636
Attention problems	hcpd	71	Leaky feature selection	0.5052385392305749	0.2457889137450424	0.6618747691381225	0.3184864012613322	0.7022546548302641	0.7465449471808527	0.4823888354136989	0.22451668664868799	0.48401177804352347	0.22303678190167636
Matrix reasoning	hcpd	53	Leaky feature selection	0.4758334879974006	0.2141043426953214	0.4825441898379407	0.2599241466498103	0.8395518549394811	0.4623529836207519	0.4637257344388926	0.20714154380804736	0.4668552041322408	0.20957881009774565
Attention problems	hcpd	60	Leaky feature selection	0.4917448985149927	0.2253981407430705	0.6582382639630694	0.3150271575135787	0.7178916140947553	0.7468206017971322	0.4823888354136989	0.22451668664868799	0.48401177804352347	0.22303678190167636
Matrix reasoning	hcpd	14	Leaky feature selection	0.4643866817551606	0.2074989214598235	0.4768046484390696	0.2573084677419355	0.8475663735169493	0.511274	0.4637257344388926	0.20714154380804736	0.4668552041322408	0.20957881009774565
Attention problems	hcpd	69	Leaky feature selection	0.4737474728880548	0.2228943916364557	0.6657746224414569	0.3143954710877477	0.702602	0.6863894661444656	0.4823888354136989	0.22451668664868799	0.48401177804352347	0.22303678190167636
Age	hcpd	45	Leaky feature selection	0.8295431555473683	0.6847001292375052	0.5415384994066568	0.4430878298542733	0.9687157976349196	0.4148948472714063	0.8287391594845746	0.6824505463356333	0.8294869124764156	0.6837513368756785
Matrix reasoning	hcpd	56	Leaky feature selection	0.4613622555222806	0.2063038547156762	0.475864	0.2643115007735946	0.8526239668767952	0.4601702864564543	0.4637257344388926	0.20714154380804736	0.4668552041322408	0.20957881009774565
Matrix reasoning	hcpd	62	Leaky feature selection	0.4680096648544373	0.2107252824938505	0.4787883103392276	0.2581528503858601	0.8447915215864864	0.5272195970096353	0.4637257344388926	0.20714154380804736	0.4668552041322408	0.20957881009774565
Age	hcpd	37	Leaky feature selection	0.8227	0.6736149444841216	0.5315118951310019	0.4439270469538223	0.9627824068907932	0.3887766516740112	0.8287391594845746	0.6824505463356333	0.8294869124764156	0.6837513368756785
Attention problems	hcpd	95	Leaky feature selection	0.4701748714984361	0.210309	0.6396499942578566	0.3180446590223295	0.6744254686976564	0.7350988598643381	0.4823888354136989	0.22451668664868799	0.48401177804352347	0.22303678190167636
Matrix reasoning	hcpd	79	Leaky feature selection	0.4349908974877917	0.1853163854664925	0.4803029884572846	0.2579355161209697	0.8409338019428069	0.487256	0.4637257344388926	0.20714154380804736	0.4668552041322408	0.20957881009774565
Attention problems	hcpd	46	Leaky feature selection	0.5135436050857933	0.2619592232622445	0.6455159421963149	0.3211390563292455	0.7196926173224737	0.81306	0.4823888354136989	0.22451668664868799	0.48401177804352347	0.22303678190167636
Matrix reasoning	hcpd	42	Leaky feature selection	0.4510733086571235	0.1966117671338091	0.4810556826169375	0.2566936870547777	0.8418488735415202	0.4847030810303774	0.4637257344388926	0.20714154380804736	0.4668552041322408	0.20957881009774565
Age	hcpd	11	Leaky feature selection	0.8247500716042242	0.6772806243109093	0.5406986608326857	0.4443137254901961	0.9652267038653554	0.4231075487204836	0.8287391594845746	0.6824505463356333	0.8294869124764156	0.6837513368756785
Matrix reasoning	hcpd	55	Leaky feature selection	0.4421385693762982	0.1908013007649911	0.4797665760827228	0.2601872943558593	0.8573792960174682	0.4036293450879454	0.4637257344388926	0.20714154380804736	0.4668552041322408	0.20957881009774565
Matrix reasoning	hcpd	9	Leaky feature selection	0.4811860442552347	0.2206559040656861	0.4745462972896323	0.2639250390421655	0.8431224764264454	0.3873	0.4637257344388926	0.20714154380804736	0.4668552041322408	0.20957881009774565
Attention problems	hcpd	68	Leaky feature selection	0.4877478206543693	0.2230307490186392	0.6607925691422157	0.3216410256410256	0.7074837012191993	0.7456526464320217	0.4823888354136989	0.22451668664868799	0.48401177804352347	0.22303678190167636
Attention problems	hcpd	66	Leaky feature selection	0.4715205507138228	0.2182062345664998	0.6679263362455778	0.3116057233704292	0.6903532574281666	0.7154195848048669	0.4823888354136989	0.22451668664868799	0.48401177804352347	0.22303678190167636
Age	hcpd	25	Leaky feature selection	0.8362364483071026	0.6958729980444436	0.5355259543337106	0.4493444576877234	0.9673297159712736	0.451275	0.8287391594845746	0.6824505463356333	0.8294869124764156	0.6837513368756785
Matrix reasoning	hcpd	28	Leaky feature selection	0.4726057268295786	0.213936	0.4697358857155088	0.2640163098878695	0.838719	0.4554801933761455	0.4637257344388926	0.20714154380804736	0.4668552041322408	0.20957881009774565
Age	hcpd	38	Leaky feature selection	0.8301822659739354	0.6857897959515329	0.5443073824903474	0.4383932020084974	0.9622120745954305	0.4491255467258726	0.8287391594845746	0.6824505463356333	0.8294869124764156	0.6837513368756785
Age	hcpd	60	Leaky feature selection	0.824865	0.6745453131849006	0.5650261074536828	0.4407176287051482	0.9742353259694552	0.4324451590196263	0.8287391594845746	0.6824505463356333	0.8294869124764156	0.6837513368756785
Attention problems	hcpd	33	Leaky feature selection	0.4811115405176933	0.2274550885961455	0.6713913532796848	0.312361	0.7122439257586438	0.7483763890893346	0.4823888354136989	0.22451668664868799	0.48401177804352347	0.22303678190167636
Age	hcpd	12	Leaky feature selection	0.8237868942612409	0.6726060755677663	0.5620082343250599	0.447348	0.972247	0.4438649260093602	0.8287391594845746	0.6824505463356333	0.8294869124764156	0.6837513368756785
Matrix reasoning	hcpd	46	Leaky feature selection	0.4323445016035562	0.1839181672385343	0.4717591014889314	0.2570548999486916	0.8469460860645137	0.4714455791516295	0.4637257344388926	0.20714154380804736	0.4668552041322408	0.20957881009774565
Attention problems	hcpd	27	Leaky feature selection	0.4590510562333011	0.209565	0.6547433594795028	0.3180354267310789	0.7226571225335626	0.7956632332216694	0.4823888354136989	0.22451668664868799	0.48401177804352347	0.22303678190167636
Attention problems	hcpd	35	Leaky feature selection	0.4669297046845544	0.2078975295204904	0.6218125862242629	0.3108828757653565	0.6629324574068082	0.7660280699144474	0.4823888354136989	0.22451668664868799	0.48401177804352347	0.22303678190167636
Age	hcpd	52	Leaky feature selection	0.8246119759686695	0.6744885983674278	0.5672916950198644	0.447887	0.9719316957101232	0.4366190427771115	0.8287391594845746	0.6824505463356333	0.8294869124764156	0.6837513368756785
Age	hcpd	1	Leaky feature selection	0.8318936224231983	0.6876951238545499	0.5363192538053048	0.4463519313304721	0.9655131174039592	0.4170728796689168	0.8287391594845746	0.6824505463356333	0.8294869124764156	0.6837513368756785
Matrix reasoning	hcpd	2	Leaky feature selection	0.4757459603080168	0.2141892224254153	0.4782454268600231	0.2600200400801603	0.8410471243975708	0.4874269427808644	0.4637257344388926	0.20714154380804736	0.4668552041322408	0.20957881009774565
Matrix reasoning	hcpd	43	Leaky feature selection	0.4605208596056058	0.2050224594088224	0.4745763989556889	0.2625770020533881	0.843279	0.4285224670141774	0.4637257344388926	0.20714154380804736	0.4668552041322408	0.20957881009774565
Attention problems	hcpd	5	Leaky feature selection	0.5066882697413514	0.2455514483033484	0.6544723289937128	0.3132675659351721	0.6536079122988153	0.7140975928198374	0.4823888354136989	0.22451668664868799	0.48401177804352347	0.22303678190167636
Attention problems	hcpd	39	Leaky feature selection	0.5042279460892637	0.2346185524081935	0.7008382987615063	0.3145568342418736	0.7264150389684775	0.739605	0.4823888354136989	0.22451668664868799	0.48401177804352347	0.22303678190167636
Attention problems	hcpd	14	Leaky feature selection	0.4648635534801826	0.2070325430134043	0.6906333195211297	0.3132241310427487	0.7392788207659259	0.6795468489468076	0.4823888354136989	0.22451668664868799	0.48401177804352347	0.22303678190167636
Attention problems	hcpd	49	Leaky feature selection	0.5125160203588927	0.2538886582698321	0.6729181364722442	0.3199174406604747	0.7030497919222357	0.7938810121701914	0.4823888354136989	0.22451668664868799	0.48401177804352347	0.22303678190167636
Attention problems	hcpd	23	Leaky feature selection	0.4301422402319794	0.1849731935185042	0.6533883411763641	0.3031123139377537	0.7046136034167171	0.7656227449848462	0.4823888354136989	0.22451668664868799	0.48401177804352347	0.22303678190167636
Matrix reasoning	hcpd	21	Leaky feature selection	0.4669635551524357	0.2102957555814268	0.4710369094176465	0.256253	0.8395160497818349	0.4337536303175159	0.4637257344388926	0.20714154380804736	0.4668552041322408	0.20957881009774565
Attention problems	hcpd	36	Leaky feature selection	0.4732464063402657	0.2200264603951779	0.6465809067889206	0.3191056910569105	0.6786771061761288	0.7362762254729337	0.4823888354136989	0.22451668664868799	0.48401177804352347	0.22303678190167636
Attention problems	hcpd	53	Leaky feature selection	0.5036419346686817	0.2529963241418921	0.6359941124733994	0.3132264529058116	0.6968064410483275	0.699354	0.4823888354136989	0.22451668664868799	0.48401177804352347	0.22303678190167636
Matrix reasoning	hcpd	66	Leaky feature selection	0.4695877220733447	0.2124381704877718	0.4782170062506494	0.2580811998965606	0.8447205319490111	0.4142285077914761	0.4637257344388926	0.20714154380804736	0.4668552041322408	0.20957881009774565
Age	hcpd	79	Leaky feature selection	0.8238464892704888	0.6724050903536356	0.571801	0.4468992248062015	0.970457	0.3944552526188919	0.8287391594845746	0.6824505463356333	0.8294869124764156	0.6837513368756785
Age	hcpd	15	Leaky feature selection	0.8380890426024498	0.700377	0.5292252156969711	0.4499599679743795	0.9628184644567258	0.4231797482936623	0.8287391594845746	0.6824505463356333	0.8294869124764156	0.6837513368756785
Age	hcpd	65	Leaky feature selection	0.8261650410046829	0.6762759605410793	0.5729492712412345	0.4432390546299883	0.971712	0.4225195240639509	0.8287391594845746	0.6824505463356333	0.8294869124764156	0.6837513368756785
Attention problems	hcpd	94	Leaky feature selection	0.4894545858350927	0.2230428147847135	0.6923793775933982	0.3049353701527614	0.713217	0.7647154336083097	0.4823888354136989	0.22451668664868799	0.48401177804352347	0.22303678190167636
Matrix reasoning	hcpd	61	Leaky feature selection	0.4905669112646776	0.226823	0.4803925986825249	0.2569533044143914	0.8332519566772526	0.4538764027629821	0.4637257344388926	0.20714154380804736	0.4668552041322408	0.20957881009774565
Attention problems	hcpd	29	Leaky feature selection	0.4719706963700446	0.2211807128556498	0.6331148958781468	0.3128093446842209	0.6242116257357299	0.6833378493831636	0.4823888354136989	0.22451668664868799	0.48401177804352347	0.22303678190167636
Age	hcpd	59	Leaky feature selection	0.8261288567937121	0.6769113489030354	0.575264	0.4476265202040015	0.9726545781054916	0.424085	0.8287391594845746	0.6824505463356333	0.8294869124764156	0.6837513368756785
Age	hcpd	34	Leaky feature selection	0.826857	0.6777889097968628	0.5727758126330174	0.4412685982772122	0.9731167122401444	0.4391820813911814	0.8287391594845746	0.6824505463356333	0.8294869124764156	0.6837513368756785
Matrix reasoning	hcpd	17	Leaky feature selection	0.4641333683867617	0.2073048527741944	0.4752952036844383	0.2674710910005027	0.8459731896670614	0.4639764773793203	0.4637257344388926	0.20714154380804736	0.4668552041322408	0.20957881009774565
Age	hcpd	16	Leaky feature selection	0.8303346297878982	0.6860864306826142	0.5432208788525059	0.4411881188118812	0.9626017647836008	0.4085486546336066	0.8287391594845746	0.6824505463356333	0.8294869124764156	0.6837513368756785
Attention problems	hcpd	21	Leaky feature selection	0.4866899944034534	0.234219	0.6400163435478043	0.326883	0.6982903385358802	0.7562594723489471	0.4823888354136989	0.22451668664868799	0.48401177804352347	0.22303678190167636
Attention problems	hcpd	57	Leaky feature selection	0.5188784376515192	0.2455099790045675	0.6482365473952834	0.3179392446633826	0.7304887893343125	0.7206407624562534	0.4823888354136989	0.22451668664868799	0.48401177804352347	0.22303678190167636
Attention problems	hcpd	45	Leaky feature selection	0.5122853180852736	0.2395141258395455	0.6558238542080986	0.3073257891602144	0.6703001892450192	0.7693834114038053	0.4823888354136989	0.22451668664868799	0.48401177804352347	0.22303678190167636
Matrix reasoning	hcpd	41	Leaky feature selection	0.4802218041364969	0.2209078734959229	0.4775373725750604	0.2635799275737196	0.8593836441706661	0.4399307309329678	0.4637257344388926	0.20714154380804736	0.4668552041322408	0.20957881009774565
Matrix reasoning	hcpd	36	Leaky feature selection	0.4641827716679945	0.2084352182174642	0.47406	0.2572528883183568	0.8497202230515263	0.4306948553286673	0.4637257344388926	0.20714154380804736	0.4668552041322408	0.20957881009774565
Age	hcpd	96	Leaky feature selection	0.832507	0.6911848742351416	0.5299992020425395	0.4409479409479409	0.9565266857650911	0.4568808798493823	0.8287391594845746	0.6824505463356333	0.8294869124764156	0.6837513368756785
Matrix reasoning	hcpd	99	Leaky feature selection	0.4088269575506146	0.1625355655793096	0.4705190945966159	0.2611125222250444	0.8091531926796826	0.4820246406614265	0.4637257344388926	0.20714154380804736	0.4668552041322408	0.20957881009774565
Attention problems	hcpd	28	Leaky feature selection	0.48439	0.2287852559895833	0.6509474660030621	0.3266196013289036	0.7142986711198317	0.6820116909304692	0.4823888354136989	0.22451668664868799	0.48401177804352347	0.22303678190167636
Attention problems	hcpd	43	Leaky feature selection	0.4965417720504353	0.2299442331541968	0.7005319544395382	0.3130644190246839	0.74489	0.7289979265658382	0.4823888354136989	0.22451668664868799	0.48401177804352347	0.22303678190167636
Attention problems	hcpd	40	Leaky feature selection	0.4853240505470231	0.2202449309427073	0.6371880002177279	0.3097066351644024	0.6865693553905532	0.7318481114712476	0.4823888354136989	0.22451668664868799	0.48401177804352347	0.22303678190167636
Age	hcpd	48	Leaky feature selection	0.8295460608849542	0.6846446252412614	0.5500003347234802	0.4494071146245059	0.9660897968895146	0.4277283214039205	0.8287391594845746	0.6824505463356333	0.8294869124764156	0.6837513368756785
Attention problems	hcpd	82	Leaky feature selection	0.4934505608340962	0.2261978846546672	0.7108400356934184	0.3248762376237624	0.7801447669985406	0.7107912116326549	0.4823888354136989	0.22451668664868799	0.48401177804352347	0.22303678190167636
Attention problems	hcpd	58	Leaky feature selection	0.4794667547338715	0.2168311567166178	0.702834	0.3112871287128713	0.7484927226824316	0.6900333734285965	0.4823888354136989	0.22451668664868799	0.48401177804352347	0.22303678190167636
Matrix reasoning	hcpd	94	Leaky feature selection	0.442401	0.1910493064048232	0.4804254980238394	0.2528188423953896	0.8527210308307814	0.4436387251114109	0.4637257344388926	0.20714154380804736	0.4668552041322408	0.20957881009774565
Age	hcpd	28	Leaky feature selection	0.8338752362142806	0.6916736765075979	0.5455275728956275	0.4481279251170046	0.9619194173060284	0.4668592836580605	0.8287391594845746	0.6824505463356333	0.8294869124764156	0.6837513368756785
Age	hcpd	40	Leaky feature selection	0.8382933441308646	0.7004473629217136	0.541186	0.4399232245681382	0.9607656580691506	0.3660698859093097	0.8287391594845746	0.6824505463356333	0.8294869124764156	0.6837513368756785
Matrix reasoning	hcpd	22	Leaky feature selection	0.4780310352605549	0.220157	0.4722776247126459	0.2549770290964778	0.8467473785056066	0.3872073309637618	0.4637257344388926	0.20714154380804736	0.4668552041322408	0.20957881009774565
Matrix reasoning	hcpd	0	Leaky feature selection	0.4676460922360148	0.2079249906698744	0.4779117516438438	0.2568306010928962	0.8315439028163958	0.4947507035139621	0.4637257344388926	0.20714154380804736	0.4668552041322408	0.20957881009774565
Age	hcpd	55	Leaky feature selection	0.8312929668084326	0.687891	0.5430549288281908	0.442052	0.961623	0.4088588076472563	0.8287391594845746	0.6824505463356333	0.8294869124764156	0.6837513368756785
Matrix reasoning	hcpd	31	Leaky feature selection	0.4557492777808379	0.200551	0.4792747763336984	0.2635118306351183	0.8358068816315665	0.4574118838432437	0.4637257344388926	0.20714154380804736	0.4668552041322408	0.20957881009774565
Matrix reasoning	hcpd	85	Leaky feature selection	0.4805299184241108	0.2199659739093252	0.472808	0.2600205549845837	0.852412	0.4793275128075618	0.4637257344388926	0.20714154380804736	0.4668552041322408	0.20957881009774565
Matrix reasoning	hcpd	63	Leaky feature selection	0.4475713999147722	0.1959634999670011	0.4755853150939333	0.2605523710265763	0.8522400443708477	0.4590158020059167	0.4637257344388926	0.20714154380804736	0.4668552041322408	0.20957881009774565
Matrix reasoning	hcpd	52	Leaky feature selection	0.4615095408716325	0.2055609265210937	0.4792053766300601	0.26599	0.8496723421480051	0.4524054332680403	0.4637257344388926	0.20714154380804736	0.4668552041322408	0.20957881009774565
Attention problems	hcpd	6	Leaky feature selection	0.4903439794596287	0.2247525649816829	0.6480653870071553	0.3164173069146785	0.7035156423135219	0.8058667533919484	0.4823888354136989	0.22451668664868799	0.48401177804352347	0.22303678190167636
Matrix reasoning	hcpd	40	Leaky feature selection	0.4673591290007862	0.2097892404792077	0.4697361103528868	0.2631174814435628	0.8480852953131447	0.5264980702585613	0.4637257344388926	0.20714154380804736	0.4668552041322408	0.20957881009774565
Matrix reasoning	hcpd	16	Leaky feature selection	0.4634719099459716	0.2079084738684632	0.4745377286641545	0.259928	0.8518280389964663	0.4046467999134137	0.4637257344388926	0.20714154380804736	0.4668552041322408	0.20957881009774565
Matrix reasoning	hcpd	50	Leaky feature selection	0.465262	0.2100519741233077	0.4766894254362443	0.2574462574462574	0.85069	0.4724993236089428	0.4637257344388926	0.20714154380804736	0.4668552041322408	0.20957881009774565
Age	hcpd	66	Leaky feature selection	0.8219367190667913	0.669329	0.5684645400454081	0.4460822342901474	0.9712591843863928	0.4535560323413272	0.8287391594845746	0.6824505463356333	0.8294869124764156	0.6837513368756785
Attention problems	hcpd	37	Leaky feature selection	0.4318344344923492	0.1863508582375432	0.6687064131414616	0.3236574746008708	0.7540750230003322	0.7602280126580008	0.4823888354136989	0.22451668664868799	0.48401177804352347	0.22303678190167636
Age	hcpd	29	Leaky feature selection	0.8238260544816702	0.6728560131953223	0.5633059143941582	0.4393404004711425	0.9724817834900618	0.4763272266115687	0.8287391594845746	0.6824505463356333	0.8294869124764156	0.6837513368756785
Attention problems	hcpd	51	Leaky feature selection	0.4798878995204247	0.2271383825456182	0.6599533764102087	0.3200490496627836	0.7230837662609206	0.744092	0.4823888354136989	0.22451668664868799	0.48401177804352347	0.22303678190167636
Attention problems	hcpd	91	Leaky feature selection	0.4885777006506527	0.2385800520816205	0.6420036486690177	0.316295	0.7102596556561399	0.7229989357696927	0.4823888354136989	0.22451668664868799	0.48401177804352347	0.22303678190167636
Matrix reasoning	hcpd	33	Leaky feature selection	0.4609154556217665	0.2052876341586198	0.4697861872397978	0.2571788413098236	0.8455342991979542	0.5040135650295979	0.4637257344388926	0.20714154380804736	0.4668552041322408	0.20957881009774565
Age	hcpd	84	Leaky feature selection	0.8383116935068206	0.6982038451211119	0.5429222634295724	0.4406981356604522	0.9617470383853484	0.4498114550441582	0.8287391594845746	0.6824505463356333	0.8294869124764156	0.6837513368756785
Attention problems	hcpd	4	Leaky feature selection	0.5116965055145081	0.260972	0.6242334886529809	0.3139767721265518	0.6492224723553727	0.7356135228657531	0.4823888354136989	0.22451668664868799	0.48401177804352347	0.22303678190167636
Attention problems	hcpd	76	Leaky feature selection	0.4994835399034485	0.2464023409617847	0.6794631720124992	0.3205751316322398	0.7221623989751667	0.7567557821427815	0.4823888354136989	0.22451668664868799	0.48401177804352347	0.22303678190167636
Matrix reasoning	hcpd	82	Leaky feature selection	0.4659906364374442	0.2103276870958057	0.4788667880634957	0.2575183219610816	0.8597095418408328	0.4412857609567441	0.4637257344388926	0.20714154380804736	0.4668552041322408	0.20957881009774565
Attention problems	hcpd	24	Leaky feature selection	0.4685866830133482	0.2094410098096536	0.6422672450719555	0.3104967948717949	0.7044750842412916	0.7556645980660989	0.4823888354136989	0.22451668664868799	0.48401177804352347	0.22303678190167636
Matrix reasoning	hcpd	24	Leaky feature selection	0.4797773162989828	0.21905	0.4746099751893823	0.2659658344283837	0.857244	0.4532352039989147	0.4637257344388926	0.20714154380804736	0.4668552041322408	0.20957881009774565
Age	hcpd	97	Leaky feature selection	0.8222912616155782	0.6709751657921394	0.5651800804982224	0.4468849840255591	0.9721198759427356	0.4191109621035357	0.8287391594845746	0.6824505463356333	0.8294869124764156	0.6837513368756785
Attention problems	hcpd	55	Leaky feature selection	0.4825096023085515	0.2186045405097637	0.6940663707671965	0.3121199837859749	0.7471402289342275	0.7305985501020894	0.4823888354136989	0.22451668664868799	0.48401177804352347	0.22303678190167636
Matrix reasoning	hcpd	1	Leaky feature selection	0.4439946604644419	0.1930136593452235	0.4668693181650774	0.2603222557905337	0.8398037845948204	0.5238017931115374	0.4637257344388926	0.20714154380804736	0.4668552041322408	0.20957881009774565
Matrix reasoning	hcpd	89	Leaky feature selection	0.4695712932115074	0.2122711372862612	0.4812141196273813	0.2708867247565351	0.8512168248262915	0.4569052601197778	0.4637257344388926	0.20714154380804736	0.4668552041322408	0.20957881009774565
Attention problems	hcpd	83	Leaky feature selection	0.4831984725379773	0.2184731095262766	0.6988585729885815	0.319845	0.7579222678915871	0.7776595170208073	0.4823888354136989	0.22451668664868799	0.48401177804352347	0.22303678190167636
Age	hcpd	49	Leaky feature selection	0.8326138118916735	0.6880842305345118	0.5528516132026391	0.4414345669591759	0.9626185610355654	0.4409047435090334	0.8287391594845746	0.6824505463356333	0.8294869124764156	0.6837513368756785
Age	hcpd	44	Leaky feature selection	0.8294306694054628	0.6833674011330644	0.5501516883531121	0.4456264775413711	0.9640403659786648	0.4133064566614749	0.8287391594845746	0.6824505463356333	0.8294869124764156	0.6837513368756785
Attention problems	hcpd	25	Leaky feature selection	0.4963709226668168	0.2420406896229087	0.6440394669454754	0.320584	0.7264366823975358	0.7984847129939192	0.4823888354136989	0.22451668664868799	0.48401177804352347	0.22303678190167636
Matrix reasoning	hcpd	95	Leaky feature selection	0.4807609294377473	0.2202863984410065	0.4804487957545179	0.2561129316864129	0.8528796642600186	0.4231053710668249	0.4637257344388926	0.20714154380804736	0.4668552041322408	0.20957881009774565
Attention problems	hcpd	93	Leaky feature selection	0.4892994896599192	0.2204578173659745	0.699102	0.3139112903225806	0.7330071730606639	0.7834463847597055	0.4823888354136989	0.22451668664868799	0.48401177804352347	0.22303678190167636
Attention problems	hcpd	75	Leaky feature selection	0.4838779198831316	0.2319362500934544	0.6508407491991733	0.324907	0.7291014261824905	0.7546	0.4823888354136989	0.22451668664868799	0.48401177804352347	0.22303678190167636
Matrix reasoning	hcpd	10	Leaky feature selection	0.4615625110543334	0.2045737946811386	0.4778237556431511	0.2644797539723219	0.8563766489353479	0.4533138510003803	0.4637257344388926	0.20714154380804736	0.4668552041322408	0.20957881009774565
Matrix reasoning	hcpd	88	Leaky feature selection	0.4337820648004682	0.1850153221852208	0.4789786227027361	0.2653992395437262	0.8472147733814193	0.4907372333356076	0.4637257344388926	0.20714154380804736	0.4668552041322408	0.20957881009774565
Matrix reasoning	hcpd	11	Leaky feature selection	0.4647059846982861	0.2084594322505645	0.4774643369013358	0.2669066598097197	0.852135	0.5043473555090556	0.4637257344388926	0.20714154380804736	0.4668552041322408	0.20957881009774565
Attention problems	hcpd	10	Leaky feature selection	0.4964957230704743	0.231077	0.6589949731901538	0.3227083333333333	0.7320164880312912	0.7318973919689374	0.4823888354136989	0.22451668664868799	0.48401177804352347	0.22303678190167636
Attention problems	hcpd	30	Leaky feature selection	0.4691202486987985	0.2111507916460245	0.6457978358277086	0.3123744475693049	0.7141918267386108	0.7089872645953659	0.4823888354136989	0.22451668664868799	0.48401177804352347	0.22303678190167636
Matrix reasoning	hcpd	73	Leaky feature selection	0.4679141275128985	0.2091446584302747	0.4789614887322189	0.2614129048712063	0.8487578208998304	0.4586730644346634	0.4637257344388926	0.20714154380804736	0.4668552041322408	0.20957881009774565
Attention problems	hcpd	62	Leaky feature selection	0.502699	0.2471881384287418	0.639793	0.3147507629704985	0.639568	0.7127523317595827	0.4823888354136989	0.22451668664868799	0.48401177804352347	0.22303678190167636
Age	hcpd	2	Leaky feature selection	0.8371549511333666	0.6973590489558428	0.5433198838824181	0.4477201257861635	0.9666803545850182	0.4474910493801027	0.8287391594845746	0.6824505463356333	0.8294869124764156	0.6837513368756785
Matrix reasoning	hcpd	70	Leaky feature selection	0.4528655814154303	0.2000756255079975	0.4759706067322087	0.2645095017976374	0.8554432800043166	0.4764601900715924	0.4637257344388926	0.20714154380804736	0.4668552041322408	0.20957881009774565
Matrix reasoning	hcpd	35	Leaky feature selection	0.4475463331610714	0.1950726173334119	0.4838006895655882	0.2603053435114504	0.8610069780770652	0.5109491687729207	0.4637257344388926	0.20714154380804736	0.4668552041322408	0.20957881009774565
Attention problems	hcpd	79	Leaky feature selection	0.4633860280034694	0.2138249028859077	0.676991	0.3131857171354478	0.7004596816280935	0.6834794534880978	0.4823888354136989	0.22451668664868799	0.48401177804352347	0.22303678190167636
Age	hcpd	18	Leaky feature selection	0.8437972104237161	0.7096398971808617	0.5168280364174278	0.4443567482241515	0.9545050520952834	0.4220939332299755	0.8287391594845746	0.6824505463356333	0.8294869124764156	0.6837513368756785
Age	hcpd	80	Leaky feature selection	0.8213908270067071	0.669116	0.5714503201470069	0.4261744966442953	0.9703644993208032	0.3759792773280864	0.8287391594845746	0.6824505463356333	0.8294869124764156	0.6837513368756785
Age	hcpd	39	Leaky feature selection	0.8297640717473386	0.684389	0.5691761674673673	0.4450800915331808	0.967668	0.4249382533968528	0.8287391594845746	0.6824505463356333	0.8294869124764156	0.6837513368756785
Age	hcpd	8	Leaky feature selection	0.8291391554751271	0.6828761439965516	0.5500359510219038	0.4506762132060461	0.966761	0.3861052674663993	0.8287391594845746	0.6824505463356333	0.8294869124764156	0.6837513368756785
Age	hcpd	69	Leaky feature selection	0.8312588155609735	0.6886127917171998	0.5478183491071654	0.4473168820994908	0.9649749327341008	0.4329369309653492	0.8287391594845746	0.6824505463356333	0.8294869124764156	0.6837513368756785
Attention problems	hcpd	2	Leaky feature selection	0.4977794899461087	0.2308253117570361	0.6518237392667354	0.3182926829268293	0.7052512026149071	0.7459681788597925	0.4823888354136989	0.22451668664868799	0.48401177804352347	0.22303678190167636
Matrix reasoning	hcpd	84	Leaky feature selection	0.4453713633768171	0.1923185313878672	0.4663021203632777	0.2604957005563986	0.8410915244953219	0.4747276138249514	0.4637257344388926	0.20714154380804736	0.4668552041322408	0.20957881009774565
Matrix reasoning	hcpd	34	Leaky feature selection	0.4574085948406372	0.2034329362877741	0.4726412580776514	0.2595930981200103	0.8451758351392304	0.4748358467421892	0.4637257344388926	0.20714154380804736	0.4668552041322408	0.20957881009774565
Attention problems	hcpd	15	Leaky feature selection	0.4653063277941808	0.2152705009955593	0.6482002587494767	0.3261544833298819	0.713103	0.7542888078151033	0.4823888354136989	0.22451668664868799	0.48401177804352347	0.22303678190167636
Matrix reasoning	hcpd	3	Leaky feature selection	0.4497690215196545	0.1951712595079692	0.4746514411128233	0.2597467097094611	0.8330572356878978	0.4943901298357767	0.4637257344388926	0.20714154380804736	0.4668552041322408	0.20957881009774565
Attention problems	hcpd	98	Leaky feature selection	0.4796878770665165	0.2178672215753379	0.703178	0.3281282531750989	0.7924154298123862	0.7516686514976262	0.4823888354136989	0.22451668664868799	0.48401177804352347	0.22303678190167636
Age	hcpd	42	Leaky feature selection	0.830164	0.6862103793581912	0.5451755327690603	0.4430528375733855	0.9653111174984362	0.3393379939398956	0.8287391594845746	0.6824505463356333	0.8294869124764156	0.6837513368756785
Attention problems	hcpd	9	Leaky feature selection	0.4725715524802633	0.220631	0.6408051960508471	0.3151821862348178	0.7287719395694721	0.7298082301705369	0.4823888354136989	0.22451668664868799	0.48401177804352347	0.22303678190167636
Attention problems	hcpd	11	Leaky feature selection	0.4768573253616725	0.2154195497385599	0.6521925929499784	0.311449	0.7230344778496073	0.7662890560391009	0.4823888354136989	0.22451668664868799	0.48401177804352347	0.22303678190167636
Matrix reasoning	hcpd	48	Leaky feature selection	0.4671474349807627	0.2086374944873359	0.4807864471347745	0.2559979581419091	0.8349486802564905	0.5191117846326821	0.4637257344388926	0.20714154380804736	0.4668552041322408	0.20957881009774565
Age	hcpd	30	Leaky feature selection	0.8373947747564952	0.6993195521932472	0.5335118151104895	0.4456223007459756	0.957144	0.422076	0.8287391594845746	0.6824505463356333	0.8294869124764156	0.6837513368756785
Matrix reasoning	hcpd	64	Leaky feature selection	0.4722230196371242	0.2134695323471483	0.4743489505116133	0.2655307994757536	0.8509699624853402	0.49991	0.4637257344388926	0.20714154380804736	0.4668552041322408	0.20957881009774565
Age	hcpd	20	Leaky feature selection	0.8238081449856273	0.6723057422643255	0.5670917621145368	0.4456264775413711	0.971761	0.4314441152951965	0.8287391594845746	0.6824505463356333	0.8294869124764156	0.6837513368756785
Matrix reasoning	hcpd	77	Leaky feature selection	0.470085	0.2113864636739211	0.46861	0.2617227319062181	0.8498942404303896	0.5176326281124277	0.4637257344388926	0.20714154380804736	0.4668552041322408	0.20957881009774565
Attention problems	hcpd	97	Leaky feature selection	0.5082141535898366	0.251925	0.6525793155657598	0.3262396694214876	0.7165068251702508	0.7420716532592481	0.4823888354136989	0.22451668664868799	0.48401177804352347	0.22303678190167636
Attention problems	hcpd	63	Leaky feature selection	0.4852275701172774	0.234227	0.6316926052158305	0.3073132268874433	0.6515983886900111	0.7524623881940334	0.4823888354136989	0.22451668664868799	0.48401177804352347	0.22303678190167636
Attention problems	hcpd	54	Leaky feature selection	0.4935146858485859	0.2250323812705092	0.6542306270101259	0.3178215809794757	0.7477217433192294	0.7722197179162229	0.4823888354136989	0.22451668664868799	0.48401177804352347	0.22303678190167636
Age	hcpd	99	Leaky feature selection	0.8277204606355703	0.6795338006566012	0.5656067581737657	0.442118	0.973899	0.4481427507201983	0.8287391594845746	0.6824505463356333	0.8294869124764156	0.6837513368756785
Age	hcpd	24	Leaky feature selection	0.8348363687849892	0.6931423135356783	0.5388165334973761	0.4442254631454473	0.965031	0.423644	0.8287391594845746	0.6824505463356333	0.8294869124764156	0.6837513368756785
Age	hcpd	31	Leaky feature selection	0.8364718964024812	0.6966105127424985	0.5456823617444468	0.4515115822536317	0.9620503685201752	0.4465727171184673	0.8287391594845746	0.6824505463356333	0.8294869124764156	0.6837513368756785
Matrix reasoning	hcpd	60	Leaky feature selection	0.4534452906484948	0.2001595141156514	0.4715096769519925	0.2648354495983415	0.8544457593335176	0.4475070351396205	0.4637257344388926	0.20714154380804736	0.4668552041322408	0.20957881009774565
Attention problems	hcpd	8	Leaky feature selection	0.5015046220464325	0.2514685335643151	0.6203445901600189	0.310338	0.679912	0.683936	0.4823888354136989	0.22451668664868799	0.48401177804352347	0.22303678190167636
Matrix reasoning	hcpd	80	Leaky feature selection	0.4809484529207146	0.21916	0.4762560478554437	0.2555862415264875	0.826264	0.4823132565678175	0.4637257344388926	0.20714154380804736	0.4668552041322408	0.20957881009774565
Matrix reasoning	hcpd	72	Leaky feature selection	0.4694322850896404	0.2107789269594427	0.4691995439065172	0.2653374233128834	0.8469371424217834	0.4600523135951921	0.4637257344388926	0.20714154380804736	0.4668552041322408	0.20957881009774565
Age	hcpd	83	Leaky feature selection	0.835079	0.6924955949884941	0.5434383903824175	0.4387596899224806	0.962259	0.4161297465725531	0.8287391594845746	0.6824505463356333	0.8294869124764156	0.6837513368756785
Attention problems	hcpd	44	Leaky feature selection	0.495478	0.2382416771166334	0.6347850025174424	0.3151601134981759	0.6606365720870132	0.7788942015554725	0.4823888354136989	0.22451668664868799	0.48401177804352347	0.22303678190167636

## Sheet: figure_4
pheno	dataset	seed	leakage_type	r	q2	r_coef	feat_overlap	r_yp	spearman_network_feat	mean_r	mean_q2	med_r	med_q2
Age	hcpd	7	Gold standard	0.7936658467887927	0.6228505598213223	1	1	1	1	0.7983178214205933	0.6302473409001359	0.7979994023664396	0.6289651418336696
Age	hcpd	76	Gold standard	0.7946428602346534	0.6227042822572442	1	1	1	1	0.7983178214205933	0.6302473409001359	0.7979994023664396	0.6289651418336696
Age	hcpd	21	Gold standard	0.7886320941767605	0.6146532211496678	1	1	1	1	0.7983178214205933	0.6302473409001359	0.7979994023664396	0.6289651418336696
Matrix reasoning	hcpd	58	Gold standard	0.3100715821804074	0.0905677	1	1	1	1	0.2925472850493305	0.0748312	0.295841	0.077805
Attention problems	hcpd	3	Gold standard	0.00228039	-0.120101	1	1	1	1	0.013206606053411013	-0.13123	0.014262974288586451	-0.128069
Age	hcpd	78	Gold standard	0.8018748962038252	0.6342966593571449	1	1	1	1	0.7983178214205933	0.6302473409001359	0.7979994023664396	0.6289651418336696
Attention problems	hcpd	12	Gold standard	0.0442482	-0.113834	1	1	1	1	0.013206606053411013	-0.13123	0.014262974288586451	-0.128069
Attention problems	hcpd	88	Gold standard	-0.0207414	-0.137111	1	1	1	1	0.013206606053411013	-0.13123	0.014262974288586451	-0.128069
Matrix reasoning	hcpd	67	Gold standard	0.3083308829595472	0.0864415	1	1	1	1	0.2925472850493305	0.0748312	0.295841	0.077805
Age	hcpd	19	Gold standard	0.7972259525177331	0.6283178518274981	1	1	1	1	0.7983178214205933	0.6302473409001359	0.7979994023664396	0.6289651418336696
Age	hcpd	98	Gold standard	0.798155	0.6325731388692384	1	1	1	1	0.7983178214205933	0.6302473409001359	0.7979994023664396	0.6289651418336696
Matrix reasoning	hcpd	75	Gold standard	0.2765909083993475	0.0646049	1	1	1	1	0.2925472850493305	0.0748312	0.295841	0.077805
Matrix reasoning	hcpd	7	Gold standard	0.2470561175498999	0.0331526	1	1	1	1	0.2925472850493305	0.0748312	0.295841	0.077805
Matrix reasoning	hcpd	29	Gold standard	0.3031036922751892	0.0822386	1	1	1	1	0.2925472850493305	0.0748312	0.295841	0.077805
Matrix reasoning	hcpd	71	Gold standard	0.3139757369002449	0.0926552	1	1	1	1	0.2925472850493305	0.0748312	0.295841	0.077805
Age	hcpd	0	Gold standard	0.797991	0.6279532646409449	1	1	1	1	0.7983178214205933	0.6302473409001359	0.7979994023664396	0.6289651418336696
Matrix reasoning	hcpd	81	Gold standard	0.3089949890755209	0.0881243	1	1	1	1	0.2925472850493305	0.0748312	0.295841	0.077805
Age	hcpd	62	Gold standard	0.8022433995072538	0.6384123636443945	1	1	1	1	0.7983178214205933	0.6302473409001359	0.7979994023664396	0.6289651418336696
Age	hcpd	72	Gold standard	0.7859482620080879	0.6115837452162651	1	1	1	1	0.7983178214205933	0.6302473409001359	0.7979994023664396	0.6289651418336696
Matrix reasoning	hcpd	9	Gold standard	0.3120178607513621	0.0894697	1	1	1	1	0.2925472850493305	0.0748312	0.295841	0.077805
Attention problems	hcpd	68	Gold standard	-0.00473951	-0.142871	1	1	1	1	0.013206606053411013	-0.13123	0.014262974288586451	-0.128069
Age	hcpd	59	Gold standard	0.7983702366102251	0.6293864202554992	1	1	1	1	0.7983178214205933	0.6302473409001359	0.7979994023664396	0.6289651418336696
Age	hcpd	40	Gold standard	0.8081548450040066	0.6505043892305158	1	1	1	1	0.7983178214205933	0.6302473409001359	0.7979994023664396	0.6289651418336696
Age	hcpd	49	Gold standard	0.7962437289456965	0.6251671101330454	1	1	1	1	0.7983178214205933	0.6302473409001359	0.7979994023664396	0.6289651418336696
Attention problems	hcpd	55	Gold standard	0.0135784	-0.113828	1	1	1	1	0.013206606053411013	-0.13123	0.014262974288586451	-0.128069
Matrix reasoning	hcpd	1	Gold standard	0.2829911696776785	0.0665356	1	1	1	1	0.2925472850493305	0.0748312	0.295841	0.077805
Matrix reasoning	hcpd	89	Gold standard	0.3246300714387963	0.0992026	1	1	1	1	0.2925472850493305	0.0748312	0.295841	0.077805
Attention problems	hcpd	83	Gold standard	0.0166842	-0.100023	1	1	1	1	0.013206606053411013	-0.13123	0.014262974288586451	-0.128069
Matrix reasoning	hcpd	13	Gold standard	0.2865844658855092	0.068778	1	1	1	1	0.2925472850493305	0.0748312	0.295841	0.077805
Attention problems	hcpd	17	Gold standard	0.0340277	-0.116386	1	1	1	1	0.013206606053411013	-0.13123	0.014262974288586451	-0.128069
Age	hcpd	73	Gold standard	0.7875427599131869	0.6134390050771704	1	1	1	1	0.7983178214205933	0.6302473409001359	0.7979994023664396	0.6289651418336696
Attention problems	hcpd	10	Gold standard	0.0872843	-0.0843011	1	1	1	1	0.013206606053411013	-0.13123	0.014262974288586451	-0.128069
Matrix reasoning	hcpd	59	Gold standard	0.2994125855161269	0.0807398	1	1	1	1	0.2925472850493305	0.0748312	0.295841	0.077805
Matrix reasoning	hcpd	49	Gold standard	0.3045563613019098	0.0836078	1	1	1	1	0.2925472850493305	0.0748312	0.295841	0.077805
Matrix reasoning	hcpd	18	Gold standard	0.3004517585689898	0.0806292	1	1	1	1	0.2925472850493305	0.0748312	0.295841	0.077805
Age	hcpd	17	Gold standard	0.7989997295369148	0.6307316779427781	1	1	1	1	0.7983178214205933	0.6302473409001359	0.7979994023664396	0.6289651418336696
Attention problems	hcpd	67	Gold standard	-0.0354408	-0.180101	1	1	1	1	0.013206606053411013	-0.13123	0.014262974288586451	-0.128069
Attention problems	hcpd	22	Gold standard	0.0021374	-0.131454	1	1	1	1	0.013206606053411013	-0.13123	0.014262974288586451	-0.128069
Age	hcpd	16	Gold standard	0.8002678330774025	0.6309532475523594	1	1	1	1	0.7983178214205933	0.6302473409001359	0.7979994023664396	0.6289651418336696
Attention problems	hcpd	21	Gold standard	0.0244066	-0.154341	1	1	1	1	0.013206606053411013	-0.13123	0.014262974288586451	-0.128069
Attention problems	hcpd	66	Gold standard	-0.0396163	-0.134657	1	1	1	1	0.013206606053411013	-0.13123	0.014262974288586451	-0.128069
Attention problems	hcpd	53	Gold standard	0.0353633	-0.110498	1	1	1	1	0.013206606053411013	-0.13123	0.014262974288586451	-0.128069
Matrix reasoning	hcpd	66	Gold standard	0.2979961576832038	0.0792859	1	1	1	1	0.2925472850493305	0.0748312	0.295841	0.077805
Matrix reasoning	hcpd	61	Gold standard	0.3100956309435818	0.0900211	1	1	1	1	0.2925472850493305	0.0748312	0.295841	0.077805
Age	hcpd	79	Gold standard	0.7938659007494177	0.6212787941658576	1	1	1	1	0.7983178214205933	0.6302473409001359	0.7979994023664396	0.6289651418336696
Age	hcpd	1	Gold standard	0.8017138223338502	0.6376509970546509	1	1	1	1	0.7983178214205933	0.6302473409001359	0.7979994023664396	0.6289651418336696
Matrix reasoning	hcpd	2	Gold standard	0.3038204414617924	0.0859979	1	1	1	1	0.2925472850493305	0.0748312	0.295841	0.077805
Matrix reasoning	hcpd	14	Gold standard	0.273755	0.0601827	1	1	1	1	0.2925472850493305	0.0748312	0.295841	0.077805
Attention problems	hcpd	71	Gold standard	0.0380797	-0.0964067	1	1	1	1	0.013206606053411013	-0.13123	0.014262974288586451	-0.128069
Matrix reasoning	hcpd	62	Gold standard	0.3061921049252309	0.0868669	1	1	1	1	0.2925472850493305	0.0748312	0.295841	0.077805
Age	hcpd	45	Gold standard	0.8024971871650566	0.6395380134644548	1	1	1	1	0.7983178214205933	0.6302473409001359	0.7979994023664396	0.6289651418336696
Matrix reasoning	hcpd	56	Gold standard	0.2983588029334117	0.0789197	1	1	1	1	0.2925472850493305	0.0748312	0.295841	0.077805
Age	hcpd	52	Gold standard	0.7977881547139385	0.6278473667247898	1	1	1	1	0.7983178214205933	0.6302473409001359	0.7979994023664396	0.6289651418336696
Matrix reasoning	hcpd	41	Gold standard	0.315843	0.0925771	1	1	1	1	0.2925472850493305	0.0748312	0.295841	0.077805
Matrix reasoning	hcpd	55	Gold standard	0.2627935218153969	0.0494774	1	1	1	1	0.2925472850493305	0.0748312	0.295841	0.077805
Attention problems	hcpd	28	Gold standard	0.0381319	-0.131705	1	1	1	1	0.013206606053411013	-0.13123	0.014262974288586451	-0.128069
Age	hcpd	48	Gold standard	0.8014736734420729	0.6378482847001489	1	1	1	1	0.7983178214205933	0.6302473409001359	0.7979994023664396	0.6289651418336696
Age	hcpd	91	Gold standard	0.7941961721178203	0.6215768496209868	1	1	1	1	0.7983178214205933	0.6302473409001359	0.7979994023664396	0.6289651418336696
Attention problems	hcpd	0	Gold standard	-0.0375314	-0.176464	1	1	1	1	0.013206606053411013	-0.13123	0.014262974288586451	-0.128069
Age	hcpd	10	Gold standard	0.8066831397550605	0.6451512071881939	1	1	1	1	0.7983178214205933	0.6302473409001359	0.7979994023664396	0.6289651418336696
Attention problems	hcpd	65	Gold standard	0.0297995	-0.121789	1	1	1	1	0.013206606053411013	-0.13123	0.014262974288586451	-0.128069
Attention problems	hcpd	59	Gold standard	-0.0140995	-0.128438	1	1	1	1	0.013206606053411013	-0.13123	0.014262974288586451	-0.128069
Attention problems	hcpd	52	Gold standard	0.0359974	-0.0921319	1	1	1	1	0.013206606053411013	-0.13123	0.014262974288586451	-0.128069
Attention problems	hcpd	43	Gold standard	0.0182958	-0.106544	1	1	1	1	0.013206606053411013	-0.13123	0.014262974288586451	-0.128069
Matrix reasoning	hcpd	53	Gold standard	0.3082183938128054	0.09021	1	1	1	1	0.2925472850493305	0.0748312	0.295841	0.077805
Attention problems	hcpd	60	Gold standard	0.0120348	-0.133904	1	1	1	1	0.013206606053411013	-0.13123	0.014262974288586451	-0.128069
Attention problems	hcpd	40	Gold standard	0.007846	-0.14728	1	1	1	1	0.013206606053411013	-0.13123	0.014262974288586451	-0.128069
Attention problems	hcpd	57	Gold standard	0.0939138	-0.0650287	1	1	1	1	0.013206606053411013	-0.13123	0.014262974288586451	-0.128069
Attention problems	hcpd	45	Gold standard	0.0161244	-0.133892	1	1	1	1	0.013206606053411013	-0.13123	0.014262974288586451	-0.128069
Matrix reasoning	hcpd	36	Gold standard	0.3261570028870523	0.1013791787792146	1	1	1	1	0.2925472850493305	0.0748312	0.295841	0.077805
Age	hcpd	96	Gold standard	0.7964142330046216	0.6304042637108126	1	1	1	1	0.7983178214205933	0.6302473409001359	0.7979994023664396	0.6289651418336696
Matrix reasoning	hcpd	99	Gold standard	0.2917585005693213	0.0763925	1	1	1	1	0.2925472850493305	0.0748312	0.295841	0.077805
Attention problems	hcpd	82	Gold standard	0.0766151	-0.0623713	1	1	1	1	0.013206606053411013	-0.13123	0.014262974288586451	-0.128069
Matrix reasoning	hcpd	42	Gold standard	0.2611377083985506	0.0520979	1	1	1	1	0.2925472850493305	0.0748312	0.295841	0.077805
Attention problems	hcpd	46	Gold standard	0.0662733	-0.10378	1	1	1	1	0.013206606053411013	-0.13123	0.014262974288586451	-0.128069
Age	hcpd	97	Gold standard	0.7934343747941301	0.6222291743317478	1	1	1	1	0.7983178214205933	0.6302473409001359	0.7979994023664396	0.6289651418336696
Matrix reasoning	hcpd	31	Gold standard	0.2641350555224684	0.0541002	1	1	1	1	0.2925472850493305	0.0748312	0.295841	0.077805
Matrix reasoning	hcpd	10	Gold standard	0.3059321873940861	0.0857045	1	1	1	1	0.2925472850493305	0.0748312	0.295841	0.077805
Matrix reasoning	hcpd	88	Gold standard	0.2715459148217578	0.0596548	1	1	1	1	0.2925472850493305	0.0748312	0.295841	0.077805
Age	hcpd	66	Gold standard	0.7954312000545958	0.6244344447806786	1	1	1	1	0.7983178214205933	0.6302473409001359	0.7979994023664396	0.6289651418336696
Matrix reasoning	hcpd	63	Gold standard	0.2696432203582419	0.0556758	1	1	1	1	0.2925472850493305	0.0748312	0.295841	0.077805
Matrix reasoning	hcpd	52	Gold standard	0.2768464455145379	0.0621934	1	1	1	1	0.2925472850493305	0.0748312	0.295841	0.077805
Attention problems	hcpd	6	Gold standard	0.00883162	-0.132856	1	1	1	1	0.013206606053411013	-0.13123	0.014262974288586451	-0.128069
Matrix reasoning	hcpd	40	Gold standard	0.2710666781303882	0.05685	1	1	1	1	0.2925472850493305	0.0748312	0.295841	0.077805
Matrix reasoning	hcpd	16	Gold standard	0.282602	0.0672325	1	1	1	1	0.2925472850493305	0.0748312	0.295841	0.077805
Matrix reasoning	hcpd	50	Gold standard	0.2792682003086081	0.061657	1	1	1	1	0.2925472850493305	0.0748312	0.295841	0.077805
Matrix reasoning	hcpd	82	Gold standard	0.307849	0.0849702	1	1	1	1	0.2925472850493305	0.0748312	0.295841	0.077805
Attention problems	hcpd	63	Gold standard	-0.0199781	-0.197546	1	1	1	1	0.013206606053411013	-0.13123	0.014262974288586451	-0.128069
Attention problems	hcpd	54	Gold standard	0.0504599	-0.102164	1	1	1	1	0.013206606053411013	-0.13123	0.014262974288586451	-0.128069
Age	hcpd	99	Gold standard	0.8020955612320451	0.6345682330920717	1	1	1	1	0.7983178214205933	0.6302473409001359	0.7979994023664396	0.6289651418336696
Age	hcpd	24	Gold standard	0.8086436081067183	0.6492903942102389	1	1	1	1	0.7983178214205933	0.6302473409001359	0.7979994023664396	0.6289651418336696
Matrix reasoning	hcpd	48	Gold standard	0.2776926609160066	0.0644167	1	1	1	1	0.2925472850493305	0.0748312	0.295841	0.077805
Attention problems	hcpd	97	Gold standard	0.0467016	-0.0944315	1	1	1	1	0.013206606053411013	-0.13123	0.014262974288586451	-0.128069
Matrix reasoning	hcpd	6	Gold standard	0.2752015594481519	0.0597543	1	1	1	1	0.2925472850493305	0.0748312	0.295841	0.077805
Attention problems	hcpd	92	Gold standard	0.0109453	-0.109455	1	1	1	1	0.013206606053411013	-0.13123	0.014262974288586451	-0.128069
Attention problems	hcpd	30	Gold standard	-0.0304029	-0.192161	1	1	1	1	0.013206606053411013	-0.13123	0.014262974288586451	-0.128069
Age	hcpd	42	Gold standard	0.7939409703542465	0.6229121695629776	1	1	1	1	0.7983178214205933	0.6302473409001359	0.7979994023664396	0.6289651418336696
Matrix reasoning	hcpd	73	Gold standard	0.2801002431650364	0.0650549	1	1	1	1	0.2925472850493305	0.0748312	0.295841	0.077805
Matrix reasoning	hcpd	85	Gold standard	0.3223023356458894	0.0985134	1	1	1	1	0.2925472850493305	0.0748312	0.295841	0.077805
Age	hcpd	29	Gold standard	0.7988606078370285	0.6293215006708721	1	1	1	1	0.7983178214205933	0.6302473409001359	0.7979994023664396	0.6289651418336696
Attention problems	hcpd	51	Gold standard	0.0460146	-0.142789	1	1	1	1	0.013206606053411013	-0.13123	0.014262974288586451	-0.128069
Attention problems	hcpd	91	Gold standard	0.0437313	-0.123006	1	1	1	1	0.013206606053411013	-0.13123	0.014262974288586451	-0.128069
Matrix reasoning	hcpd	33	Gold standard	0.2897415945990774	0.0740475	1	1	1	1	0.2925472850493305	0.0748312	0.295841	0.077805
Attention problems	hcpd	4	Gold standard	-0.0136692	-0.185463	1	1	1	1	0.013206606053411013	-0.13123	0.014262974288586451	-0.128069
Attention problems	hcpd	47	Gold standard	0.0691833	-0.111794	1	1	1	1	0.013206606053411013	-0.13123	0.014262974288586451	-0.128069
Age	hcpd	93	Gold standard	0.8031971776288417	0.6398185842266462	1	1	1	1	0.7983178214205933	0.6302473409001359	0.7979994023664396	0.6289651418336696
Age	hcpd	26	Gold standard	0.7952178468342095	0.6258466246887002	1	1	1	1	0.7983178214205933	0.6302473409001359	0.7979994023664396	0.6289651418336696
Attention problems	hcpd	74	Gold standard	0.0723675	-0.107414	1	1	1	1	0.013206606053411013	-0.13123	0.014262974288586451	-0.128069
Attention problems	hcpd	80	Gold standard	-0.000753743	-0.148985	1	1	1	1	0.013206606053411013	-0.13123	0.014262974288586451	-0.128069
Matrix reasoning	hcpd	8	Gold standard	0.2842948664554336	0.0695819	1	1	1	1	0.2925472850493305	0.0748312	0.295841	0.077805
Age	hcpd	94	Gold standard	0.8084228399511861	0.6475218908413896	1	1	1	1	0.7983178214205933	0.6302473409001359	0.7979994023664396	0.6289651418336696
Attention problems	hcpd	69	Gold standard	-0.00143172	-0.148993	1	1	1	1	0.013206606053411013	-0.13123	0.014262974288586451	-0.128069
Matrix reasoning	hcpd	77	Gold standard	0.2986555882472226	0.0806182	1	1	1	1	0.2925472850493305	0.0748312	0.295841	0.077805
Attention problems	hcpd	76	Gold standard	0.0372562	-0.0897208	1	1	1	1	0.013206606053411013	-0.13123	0.014262974288586451	-0.128069
Age	hcpd	12	Gold standard	0.7978504097556837	0.627857	1	1	1	1	0.7983178214205933	0.6302473409001359	0.7979994023664396	0.6289651418336696
Matrix reasoning	hcpd	46	Gold standard	0.2524934335795671	0.0439572	1	1	1	1	0.2925472850493305	0.0748312	0.295841	0.077805
Age	hcpd	38	Gold standard	0.7984113223934591	0.6289143397105275	1	1	1	1	0.7983178214205933	0.6302473409001359	0.7979994023664396	0.6289651418336696
Age	hcpd	57	Gold standard	0.8043866661643383	0.641177	1	1	1	1	0.7983178214205933	0.6302473409001359	0.7979994023664396	0.6289651418336696
Attention problems	hcpd	48	Gold standard	0.0263492	-0.131325	1	1	1	1	0.013206606053411013	-0.13123	0.014262974288586451	-0.128069
Age	hcpd	41	Gold standard	0.7928747695427074	0.6214052975662805	1	1	1	1	0.7983178214205933	0.6302473409001359	0.7979994023664396	0.6289651418336696
Matrix reasoning	hcpd	23	Gold standard	0.3155171255957484	0.092987	1	1	1	1	0.2925472850493305	0.0748312	0.295841	0.077805
Age	hcpd	37	Gold standard	0.791917	0.6231225378080401	1	1	1	1	0.7983178214205933	0.6302473409001359	0.7979994023664396	0.6289651418336696
Attention problems	hcpd	24	Gold standard	0.00159623	-0.144913	1	1	1	1	0.013206606053411013	-0.13123	0.014262974288586451	-0.128069
Attention problems	hcpd	75	Gold standard	0.0715669	-0.107366	1	1	1	1	0.013206606053411013	-0.13123	0.014262974288586451	-0.128069
Matrix reasoning	hcpd	24	Gold standard	0.3308156609028987	0.104942	1	1	1	1	0.2925472850493305	0.0748312	0.295841	0.077805
Age	hcpd	44	Gold standard	0.8009730046321265	0.6354117627521655	1	1	1	1	0.7983178214205933	0.6302473409001359	0.7979994023664396	0.6289651418336696
Attention problems	hcpd	25	Gold standard	0.037491	-0.117016	1	1	1	1	0.013206606053411013	-0.13123	0.014262974288586451	-0.128069
Matrix reasoning	hcpd	95	Gold standard	0.3144985422354278	0.0926963	1	1	1	1	0.2925472850493305	0.0748312	0.295841	0.077805
Attention problems	hcpd	93	Gold standard	-0.0189117	-0.120406	1	1	1	1	0.013206606053411013	-0.13123	0.014262974288586451	-0.128069
Attention problems	hcpd	33	Gold standard	-0.00278119	-0.142594	1	1	1	1	0.013206606053411013	-0.13123	0.014262974288586451	-0.128069
Matrix reasoning	hcpd	11	Gold standard	0.3145292718643118	0.0925355	1	1	1	1	0.2925472850493305	0.0748312	0.295841	0.077805
Age	hcpd	60	Gold standard	0.7961099192561917	0.6257971202260054	1	1	1	1	0.7983178214205933	0.6302473409001359	0.7979994023664396	0.6289651418336696
Matrix reasoning	hcpd	3	Gold standard	0.2508922607975054	0.0438018	1	1	1	1	0.2925472850493305	0.0748312	0.295841	0.077805
Age	hcpd	84	Gold standard	0.8025685675490387	0.6341460941218579	1	1	1	1	0.7983178214205933	0.6302473409001359	0.7979994023664396	0.6289651418336696
Age	hcpd	55	Gold standard	0.7983048123232922	0.6289376552043371	1	1	1	1	0.7983178214205933	0.6302473409001359	0.7979994023664396	0.6289651418336696
Age	hcpd	20	Gold standard	0.7985299504722728	0.6293567148205482	1	1	1	1	0.7983178214205933	0.6302473409001359	0.7979994023664396	0.6289651418336696
Attention problems	hcpd	37	Gold standard	0.0099483	-0.118775	1	1	1	1	0.013206606053411013	-0.13123	0.014262974288586451	-0.128069
Age	hcpd	30	Gold standard	0.8045484341856095	0.6406078339317931	1	1	1	1	0.7983178214205933	0.6302473409001359	0.7979994023664396	0.6289651418336696
Matrix reasoning	hcpd	64	Gold standard	0.3227156136320955	0.0972746	1	1	1	1	0.2925472850493305	0.0748312	0.295841	0.077805
Age	hcpd	5	Gold standard	0.7978243166176266	0.6271793785548891	1	1	1	1	0.7983178214205933	0.6302473409001359	0.7979994023664396	0.6289651418336696
Matrix reasoning	hcpd	22	Gold standard	0.2989817718540957	0.0778575	1	1	1	1	0.2925472850493305	0.0748312	0.295841	0.077805
Age	hcpd	25	Gold standard	0.8099927740338014	0.6518438787802567	1	1	1	1	0.7983178214205933	0.6302473409001359	0.7979994023664396	0.6289651418336696
Matrix reasoning	hcpd	28	Gold standard	0.3023993413129643	0.0819918	1	1	1	1	0.2925472850493305	0.0748312	0.295841	0.077805
Attention problems	hcpd	96	Gold standard	0.0287156	-0.0964566	1	1	1	1	0.013206606053411013	-0.13123	0.014262974288586451	-0.128069
Matrix reasoning	hcpd	0	Gold standard	0.293283	0.0793597	1	1	1	1	0.2925472850493305	0.0748312	0.295841	0.077805
Matrix reasoning	hcpd	84	Gold standard	0.2586519570936571	0.0493503	1	1	1	1	0.2925472850493305	0.0748312	0.295841	0.077805
Matrix reasoning	hcpd	34	Gold standard	0.2792507645142574	0.0619204	1	1	1	1	0.2925472850493305	0.0748312	0.295841	0.077805
Attention problems	hcpd	15	Gold standard	0.0559444	-0.120643	1	1	1	1	0.013206606053411013	-0.13123	0.014262974288586451	-0.128069
Matrix reasoning	hcpd	96	Gold standard	0.2854549972401785	0.070856	1	1	1	1	0.2925472850493305	0.0748312	0.295841	0.077805
Attention problems	hcpd	35	Gold standard	-0.0183782	-0.183102	1	1	1	1	0.013206606053411013	-0.13123	0.014262974288586451	-0.128069
Age	hcpd	11	Gold standard	0.7939499877022349	0.6232575859265903	1	1	1	1	0.7983178214205933	0.6302473409001359	0.7979994023664396	0.6289651418336696
Matrix reasoning	hcpd	79	Gold standard	0.2542528577765182	0.0433764	1	1	1	1	0.2925472850493305	0.0748312	0.295841	0.077805
Age	hcpd	74	Gold standard	0.7931612693680159	0.6213237668927631	1	1	1	1	0.7983178214205933	0.6302473409001359	0.7979994023664396	0.6289651418336696
Age	hcpd	27	Gold standard	0.799966	0.632198	1	1	1	1	0.7983178214205933	0.6302473409001359	0.7979994023664396	0.6289651418336696
Age	hcpd	36	Gold standard	0.7884080737359876	0.6136845894419567	1	1	1	1	0.7983178214205933	0.6302473409001359	0.7979994023664396	0.6289651418336696
Matrix reasoning	hcpd	92	Gold standard	0.2849845906078405	0.0681952	1	1	1	1	0.2925472850493305	0.0748312	0.295841	0.077805
Matrix reasoning	hcpd	37	Gold standard	0.2973256353617394	0.0787734	1	1	1	1	0.2925472850493305	0.0748312	0.295841	0.077805
Age	hcpd	8	Gold standard	0.8004267881924805	0.63475	1	1	1	1	0.7983178214205933	0.6302473409001359	0.7979994023664396	0.6289651418336696
Age	hcpd	39	Gold standard	0.7953227378456694	0.6271953824371801	1	1	1	1	0.7983178214205933	0.6302473409001359	0.7979994023664396	0.6289651418336696
Attention problems	hcpd	99	Gold standard	0.0506917	-0.117778	1	1	1	1	0.013206606053411013	-0.13123	0.014262974288586451	-0.128069
Matrix reasoning	hcpd	80	Gold standard	0.2747267223511747	0.0614302	1	1	1	1	0.2925472850493305	0.0748312	0.295841	0.077805
Matrix reasoning	hcpd	72	Gold standard	0.3077067798081097	0.0896263	1	1	1	1	0.2925472850493305	0.0748312	0.295841	0.077805
Attention problems	hcpd	11	Gold standard	0.0253246	-0.131188	1	1	1	1	0.013206606053411013	-0.13123	0.014262974288586451	-0.128069
Age	hcpd	83	Gold standard	0.7986066798858582	0.6292672842639107	1	1	1	1	0.7983178214205933	0.6302473409001359	0.7979994023664396	0.6289651418336696
Attention problems	hcpd	95	Gold standard	-0.00264305	-0.158828	1	1	1	1	0.013206606053411013	-0.13123	0.014262974288586451	-0.128069
Attention problems	hcpd	2	Gold standard	0.0390023	-0.102503	1	1	1	1	0.013206606053411013	-0.13123	0.014262974288586451	-0.128069
Matrix reasoning	hcpd	60	Gold standard	0.2954927933527934	0.0741994	1	1	1	1	0.2925472850493305	0.0748312	0.295841	0.077805
Matrix reasoning	hcpd	27	Gold standard	0.2932013824342158	0.0741154	1	1	1	1	0.2925472850493305	0.0748312	0.295841	0.077805
Attention problems	hcpd	79	Gold standard	-0.0204022	-0.129111	1	1	1	1	0.013206606053411013	-0.13123	0.014262974288586451	-0.128069
Age	hcpd	33	Gold standard	0.8078982740870446	0.6460594373621797	1	1	1	1	0.7983178214205933	0.6302473409001359	0.7979994023664396	0.6289651418336696
Attention problems	hcpd	84	Gold standard	-0.00156175	-0.122615	1	1	1	1	0.013206606053411013	-0.13123	0.014262974288586451	-0.128069
Matrix reasoning	hcpd	4	Gold standard	0.258149	0.0476606	1	1	1	1	0.2925472850493305	0.0748312	0.295841	0.077805
Attention problems	hcpd	90	Gold standard	0.0195495	-0.20343	1	1	1	1	0.013206606053411013	-0.13123	0.014262974288586451	-0.128069
Age	hcpd	2	Gold standard	0.8162130910362122	0.6573908210697854	1	1	1	1	0.7983178214205933	0.6302473409001359	0.7979994023664396	0.6289651418336696
Matrix reasoning	hcpd	97	Gold standard	0.3077982648244985	0.0872743	1	1	1	1	0.2925472850493305	0.0748312	0.295841	0.077805
Matrix reasoning	hcpd	57	Gold standard	0.2830479551339295	0.0687136	1	1	1	1	0.2925472850493305	0.0748312	0.295841	0.077805
Age	hcpd	69	Gold standard	0.7975525638635383	0.6328023067108577	1	1	1	1	0.7983178214205933	0.6302473409001359	0.7979994023664396	0.6289651418336696
Matrix reasoning	hcpd	35	Gold standard	0.2859614426578161	0.0676416	1	1	1	1	0.2925472850493305	0.0748312	0.295841	0.077805
Matrix reasoning	hcpd	70	Gold standard	0.2846978140127456	0.0682493	1	1	1	1	0.2925472850493305	0.0748312	0.295841	0.077805
Attention problems	hcpd	98	Gold standard	0.0529743	-0.0767887	1	1	1	1	0.013206606053411013	-0.13123	0.014262974288586451	-0.128069
Attention problems	hcpd	62	Gold standard	0.0192804	-0.111818	1	1	1	1	0.013206606053411013	-0.13123	0.014262974288586451	-0.128069
Attention problems	hcpd	86	Gold standard	0.00978829	-0.110734	1	1	1	1	0.013206606053411013	-0.13123	0.014262974288586451	-0.128069
Attention problems	hcpd	20	Gold standard	-0.0222776	-0.131076	1	1	1	1	0.013206606053411013	-0.13123	0.014262974288586451	-0.128069
Matrix reasoning	hcpd	86	Gold standard	0.2683261802396762	0.0555116	1	1	1	1	0.2925472850493305	0.0748312	0.295841	0.077805
Attention problems	hcpd	56	Gold standard	-0.0457304	-0.166509	1	1	1	1	0.013206606053411013	-0.13123	0.014262974288586451	-0.128069
Matrix reasoning	hcpd	39	Gold standard	0.3100838321366458	0.08944	1	1	1	1	0.2925472850493305	0.0748312	0.295841	0.077805
Attention problems	hcpd	85	Gold standard	0.0306527	-0.0835107	1	1	1	1	0.013206606053411013	-0.13123	0.014262974288586451	-0.128069
Age	hcpd	68	Gold standard	0.8015072717265591	0.6372072134995663	1	1	1	1	0.7983178214205933	0.6302473409001359	0.7979994023664396	0.6289651418336696
Age	hcpd	18	Gold standard	0.7972666159918151	0.6272181766608254	1	1	1	1	0.7983178214205933	0.6302473409001359	0.7979994023664396	0.6289651418336696
Attention problems	hcpd	9	Gold standard	0.0410174	-0.1277	1	1	1	1	0.013206606053411013	-0.13123	0.014262974288586451	-0.128069
Age	hcpd	64	Gold standard	0.8017522074691601	0.6344269019677251	1	1	1	1	0.7983178214205933	0.6302473409001359	0.7979994023664396	0.6289651418336696
Matrix reasoning	hcpd	78	Gold standard	0.2895671904019612	0.0728835	1	1	1	1	0.2925472850493305	0.0748312	0.295841	0.077805
Attention problems	hcpd	77	Gold standard	-0.0261393	-0.133914	1	1	1	1	0.013206606053411013	-0.13123	0.014262974288586451	-0.128069
Age	hcpd	58	Gold standard	0.8012267756063944	0.6326195104976351	1	1	1	1	0.7983178214205933	0.6302473409001359	0.7979994023664396	0.6289651418336696
Matrix reasoning	hcpd	93	Gold standard	0.293913	0.075407	1	1	1	1	0.2925472850493305	0.0748312	0.295841	0.077805
Attention problems	hcpd	16	Gold standard	-0.00670385	-0.141733	1	1	1	1	0.013206606053411013	-0.13123	0.014262974288586451	-0.128069
Matrix reasoning	hcpd	12	Gold standard	0.3126922169370188	0.0898848	1	1	1	1	0.2925472850493305	0.0748312	0.295841	0.077805
Age	hcpd	3	Gold standard	0.7980081165684434	0.6289926284630021	1	1	1	1	0.7983178214205933	0.6302473409001359	0.7979994023664396	0.6289651418336696
Attention problems	hcpd	70	Gold standard	-0.0380007	-0.175558	1	1	1	1	0.013206606053411013	-0.13123	0.014262974288586451	-0.128069
Age	hcpd	70	Gold standard	0.799716	0.6350053601668278	1	1	1	1	0.7983178214205933	0.6302473409001359	0.7979994023664396	0.6289651418336696
Age	hcpd	47	Gold standard	0.7947074975889595	0.6241547592212842	1	1	1	1	0.7983178214205933	0.6302473409001359	0.7979994023664396	0.6289651418336696
Age	hcpd	67	Gold standard	0.7957618543222137	0.6285208311230324	1	1	1	1	0.7983178214205933	0.6302473409001359	0.7979994023664396	0.6289651418336696
Age	hcpd	43	Gold standard	0.8023578894853295	0.6351035615144707	1	1	1	1	0.7983178214205933	0.6302473409001359	0.7979994023664396	0.6289651418336696
Age	hcpd	32	Gold standard	0.8004511298216491	0.6317091917012576	1	1	1	1	0.7983178214205933	0.6302473409001359	0.7979994023664396	0.6289651418336696
Attention problems	hcpd	27	Gold standard	0.0149476	-0.143324	1	1	1	1	0.013206606053411013	-0.13123	0.014262974288586451	-0.128069
Attention problems	hcpd	34	Gold standard	-0.0464101	-0.149352	1	1	1	1	0.013206606053411013	-0.13123	0.014262974288586451	-0.128069
Age	hcpd	80	Gold standard	0.792435	0.6194435198122512	1	1	1	1	0.7983178214205933	0.6302473409001359	0.7979994023664396	0.6289651418336696
Attention problems	hcpd	7	Gold standard	0.00917505	-0.110982	1	1	1	1	0.013206606053411013	-0.13123	0.014262974288586451	-0.128069
Age	hcpd	50	Gold standard	0.7932401031489497	0.6225207425777186	1	1	1	1	0.7983178214205933	0.6302473409001359	0.7979994023664396	0.6289651418336696
Age	hcpd	31	Gold standard	0.8012090117469177	0.6339153308661072	1	1	1	1	0.7983178214205933	0.6302473409001359	0.7979994023664396	0.6289651418336696
Attention problems	hcpd	87	Gold standard	-0.0475853	-0.230714	1	1	1	1	0.013206606053411013	-0.13123	0.014262974288586451	-0.128069
Matrix reasoning	hcpd	32	Gold standard	0.310357	0.0871302	1	1	1	1	0.2925472850493305	0.0748312	0.295841	0.077805
Age	hcpd	87	Gold standard	0.7928924416323198	0.6206026107725242	1	1	1	1	0.7983178214205933	0.6302473409001359	0.7979994023664396	0.6289651418336696
Age	hcpd	53	Gold standard	0.7991661316345863	0.63035	1	1	1	1	0.7983178214205933	0.6302473409001359	0.7979994023664396	0.6289651418336696
Age	hcpd	89	Gold standard	0.7948502299306806	0.6248145901701903	1	1	1	1	0.7983178214205933	0.6302473409001359	0.7979994023664396	0.6289651418336696
Matrix reasoning	hcpd	54	Gold standard	0.3188217738654661	0.0956375	1	1	1	1	0.2925472850493305	0.0748312	0.295841	0.077805
Age	hcpd	81	Gold standard	0.798201	0.628537	1	1	1	1	0.7983178214205933	0.6302473409001359	0.7979994023664396	0.6289651418336696
Attention problems	hcpd	89	Gold standard	-0.00124695	-0.147791	1	1	1	1	0.013206606053411013	-0.13123	0.014262974288586451	-0.128069
Age	hcpd	88	Gold standard	0.8068	0.644787	1	1	1	1	0.7983178214205933	0.6302473409001359	0.7979994023664396	0.6289651418336696
Matrix reasoning	hcpd	87	Gold standard	0.2653149514523413	0.0542941	1	1	1	1	0.2925472850493305	0.0748312	0.295841	0.077805
Age	hcpd	22	Gold standard	0.796676	0.6289131137129977	1	1	1	1	0.7983178214205933	0.6302473409001359	0.7979994023664396	0.6289651418336696
Attention problems	hcpd	73	Gold standard	0.0204042	-0.129854	1	1	1	1	0.013206606053411013	-0.13123	0.014262974288586451	-0.128069
Matrix reasoning	hcpd	76	Gold standard	0.2656896833153777	0.051262	1	1	1	1	0.2925472850493305	0.0748312	0.295841	0.077805
Matrix reasoning	hcpd	83	Gold standard	0.306556	0.0861326	1	1	1	1	0.2925472850493305	0.0748312	0.295841	0.077805
Matrix reasoning	hcpd	5	Gold standard	0.3059702436287181	0.0819068	1	1	1	1	0.2925472850493305	0.0748312	0.295841	0.077805
Attention problems	hcpd	1	Gold standard	-0.0258081	-0.154947	1	1	1	1	0.013206606053411013	-0.13123	0.014262974288586451	-0.128069
Attention problems	hcpd	8	Gold standard	0.00770004	-0.123825	1	1	1	1	0.013206606053411013	-0.13123	0.014262974288586451	-0.128069
Attention problems	hcpd	13	Gold standard	0.00771206	-0.110049	1	1	1	1	0.013206606053411013	-0.13123	0.014262974288586451	-0.128069
Matrix reasoning	hcpd	51	Gold standard	0.2468222288131935	0.0411944	1	1	1	1	0.2925472850493305	0.0748312	0.295841	0.077805
Age	hcpd	13	Gold standard	0.7982273926013727	0.6290823055184352	1	1	1	1	0.7983178214205933	0.6302473409001359	0.7979994023664396	0.6289651418336696
Matrix reasoning	hcpd	98	Gold standard	0.2722729160636087	0.0586432	1	1	1	1	0.2925472850493305	0.0748312	0.295841	0.077805
Matrix reasoning	hcpd	15	Gold standard	0.3023294960366599	0.0835081	1	1	1	1	0.2925472850493305	0.0748312	0.295841	0.077805
Attention problems	hcpd	42	Gold standard	0.0314347	-0.123343	1	1	1	1	0.013206606053411013	-0.13123	0.014262974288586451	-0.128069
Attention problems	hcpd	50	Gold standard	-0.0147177	-0.173291	1	1	1	1	0.013206606053411013	-0.13123	0.014262974288586451	-0.128069
Matrix reasoning	hcpd	26	Gold standard	0.3350593035675241	0.1069959055954351	1	1	1	1	0.2925472850493305	0.0748312	0.295841	0.077805
Age	hcpd	54	Gold standard	0.7910594996767661	0.6194639172624121	1	1	1	1	0.7983178214205933	0.6302473409001359	0.7979994023664396	0.6289651418336696
Attention problems	hcpd	78	Gold standard	0.0264621	-0.12617	1	1	1	1	0.013206606053411013	-0.13123	0.014262974288586451	-0.128069
Age	hcpd	75	Gold standard	0.7969938564701883	0.6267378274042792	1	1	1	1	0.7983178214205933	0.6302473409001359	0.7979994023664396	0.6289651418336696
Matrix reasoning	hcpd	25	Gold standard	0.2910988942584567	0.0746147	1	1	1	1	0.2925472850493305	0.0748312	0.295841	0.077805
Age	hcpd	90	Gold standard	0.7954665681890047	0.6291325654367116	1	1	1	1	0.7983178214205933	0.6302473409001359	0.7979994023664396	0.6289651418336696
Matrix reasoning	hcpd	65	Gold standard	0.3213033190934176	0.0969013	1	1	1	1	0.2925472850493305	0.0748312	0.295841	0.077805
Age	hcpd	71	Gold standard	0.7971739191590325	0.6260706142895591	1	1	1	1	0.7983178214205933	0.6302473409001359	0.7979994023664396	0.6289651418336696
Matrix reasoning	hcpd	68	Gold standard	0.3109334983028048	0.0900523	1	1	1	1	0.2925472850493305	0.0748312	0.295841	0.077805
Attention problems	hcpd	61	Gold standard	0.0389939	-0.105678	1	1	1	1	0.013206606053411013	-0.13123	0.014262974288586451	-0.128069
Age	hcpd	85	Gold standard	0.7981737868836443	0.6297129483753555	1	1	1	1	0.7983178214205933	0.6302473409001359	0.7979994023664396	0.6289651418336696
Age	hcpd	35	Gold standard	0.794791	0.6238613460707043	1	1	1	1	0.7983178214205933	0.6302473409001359	0.7979994023664396	0.6289651418336696
Matrix reasoning	hcpd	74	Gold standard	0.275452	0.0600154	1	1	1	1	0.2925472850493305	0.0748312	0.295841	0.077805
Attention problems	hcpd	31	Gold standard	0.0566474	-0.103918	1	1	1	1	0.013206606053411013	-0.13123	0.014262974288586451	-0.128069
Attention problems	hcpd	19	Gold standard	0.0366225	-0.112226	1	1	1	1	0.013206606053411013	-0.13123	0.014262974288586451	-0.128069
Attention problems	hcpd	41	Gold standard	0.024649	-0.170652	1	1	1	1	0.013206606053411013	-0.13123	0.014262974288586451	-0.128069
Age	hcpd	4	Gold standard	0.7944696702619141	0.6243194814523891	1	1	1	1	0.7983178214205933	0.6302473409001359	0.7979994023664396	0.6289651418336696
Attention problems	hcpd	38	Gold standard	0.030376	-0.120551	1	1	1	1	0.013206606053411013	-0.13123	0.014262974288586451	-0.128069
Matrix reasoning	hcpd	91	Gold standard	0.2999106706880049	0.0803782	1	1	1	1	0.2925472850493305	0.0748312	0.295841	0.077805
Matrix reasoning	hcpd	38	Gold standard	0.2789706982699359	0.064208	1	1	1	1	0.2925472850493305	0.0748312	0.295841	0.077805
Matrix reasoning	hcpd	20	Gold standard	0.3098498895288615	0.0873915	1	1	1	1	0.2925472850493305	0.0748312	0.295841	0.077805
Matrix reasoning	hcpd	19	Gold standard	0.3151254435387112	0.0925246	1	1	1	1	0.2925472850493305	0.0748312	0.295841	0.077805
Attention problems	hcpd	72	Gold standard	-0.000662253	-0.142504	1	1	1	1	0.013206606053411013	-0.13123	0.014262974288586451	-0.128069
Age	hcpd	82	Gold standard	0.7905738473192014	0.617396	1	1	1	1	0.7983178214205933	0.6302473409001359	0.7979994023664396	0.6289651418336696
Matrix reasoning	hcpd	90	Gold standard	0.328122	0.1039222119224659	1	1	1	1	0.2925472850493305	0.0748312	0.295841	0.077805
Age	hcpd	23	Gold standard	0.7919791747394671	0.6196630340704705	1	1	1	1	0.7983178214205933	0.6302473409001359	0.7979994023664396	0.6289651418336696
Age	hcpd	56	Gold standard	0.7923260385225223	0.6206165501168522	1	1	1	1	0.7983178214205933	0.6302473409001359	0.7979994023664396	0.6289651418336696
Age	hcpd	46	Gold standard	0.8006666579612813	0.6314292343314916	1	1	1	1	0.7983178214205933	0.6302473409001359	0.7979994023664396	0.6289651418336696
Matrix reasoning	hcpd	45	Gold standard	0.2708296733936253	0.0588966	1	1	1	1	0.2925472850493305	0.0748312	0.295841	0.077805
Age	hcpd	14	Gold standard	0.7974438214759363	0.6285618947461555	1	1	1	1	0.7983178214205933	0.6302473409001359	0.7979994023664396	0.6289651418336696
Age	hcpd	6	Gold standard	0.7965539144968846	0.6254810677332514	1	1	1	1	0.7983178214205933	0.6302473409001359	0.7979994023664396	0.6289651418336696
Attention problems	hcpd	81	Gold standard	0.0177586	-0.119183	1	1	1	1	0.013206606053411013	-0.13123	0.014262974288586451	-0.128069
Attention problems	hcpd	5	Gold standard	-0.019488	-0.154256	1	1	1	1	0.013206606053411013	-0.13123	0.014262974288586451	-0.128069
Age	hcpd	15	Gold standard	0.8138199743084379	0.6601342567163752	1	1	1	1	0.7983178214205933	0.6302473409001359	0.7979994023664396	0.6289651418336696
Attention problems	hcpd	26	Gold standard	0.0224415	-0.121938	1	1	1	1	0.013206606053411013	-0.13123	0.014262974288586451	-0.128069
Matrix reasoning	hcpd	47	Gold standard	0.2802979662479518	0.0646491	1	1	1	1	0.2925472850493305	0.0748312	0.295841	0.077805
Age	hcpd	63	Gold standard	0.8040980131560784	0.6409579447754388	1	1	1	1	0.7983178214205933	0.6302473409001359	0.7979994023664396	0.6289651418336696
Age	hcpd	86	Gold standard	0.7950336812466069	0.6242080068416254	1	1	1	1	0.7983178214205933	0.6302473409001359	0.7979994023664396	0.6289651418336696
Age	hcpd	51	Gold standard	0.7952406989718537	0.6276429154564753	1	1	1	1	0.7983178214205933	0.6302473409001359	0.7979994023664396	0.6289651418336696
Attention problems	hcpd	18	Gold standard	0.00189672	-0.177057	1	1	1	1	0.013206606053411013	-0.13123	0.014262974288586451	-0.128069
Matrix reasoning	hcpd	69	Gold standard	0.2902817043646495	0.0741534	1	1	1	1	0.2925472850493305	0.0748312	0.295841	0.077805
Age	hcpd	92	Gold standard	0.7986211359052406	0.629017	1	1	1	1	0.7983178214205933	0.6302473409001359	0.7979994023664396	0.6289651418336696
Age	hcpd	95	Gold standard	0.7999273745146379	0.6358125828953314	1	1	1	1	0.7983178214205933	0.6302473409001359	0.7979994023664396	0.6289651418336696
Age	hcpd	9	Gold standard	0.7924672249482303	0.6191159915014117	1	1	1	1	0.7983178214205933	0.6302473409001359	0.7979994023664396	0.6289651418336696
Age	hcpd	77	Gold standard	0.7978809181426874	0.628583	1	1	1	1	0.7983178214205933	0.6302473409001359	0.7979994023664396	0.6289651418336696
Matrix reasoning	hcpd	30	Gold standard	0.304967	0.0824834	1	1	1	1	0.2925472850493305	0.0748312	0.295841	0.077805
Matrix reasoning	hcpd	44	Gold standard	0.2967027506256874	0.0778022	1	1	1	1	0.2925472850493305	0.0748312	0.295841	0.077805
Matrix reasoning	hcpd	43	Gold standard	0.2961886581318607	0.0778078	1	1	1	1	0.2925472850493305	0.0748312	0.295841	0.077805
Attention problems	hcpd	29	Gold standard	-0.00942602	-0.181834	1	1	1	1	0.013206606053411013	-0.13123	0.014262974288586451	-0.128069
Attention problems	hcpd	64	Gold standard	0.00590124	-0.133098	1	1	1	1	0.013206606053411013	-0.13123	0.014262974288586451	-0.128069
Age	hcpd	61	Gold standard	0.8031977610993755	0.6428878553363506	1	1	1	1	0.7983178214205933	0.6302473409001359	0.7979994023664396	0.6289651418336696
Age	hcpd	34	Gold standard	0.8006506635923792	0.6322196015787123	1	1	1	1	0.7983178214205933	0.6302473409001359	0.7979994023664396	0.6289651418336696
Attention problems	hcpd	58	Gold standard	-0.00791375	-0.117946	1	1	1	1	0.013206606053411013	-0.13123	0.014262974288586451	-0.128069
Matrix reasoning	hcpd	94	Gold standard	0.2688003985164632	0.0563382	1	1	1	1	0.2925472850493305	0.0748312	0.295841	0.077805
Attention problems	hcpd	36	Gold standard	-0.00281821	-0.143134	1	1	1	1	0.013206606053411013	-0.13123	0.014262974288586451	-0.128069
Attention problems	hcpd	39	Gold standard	0.0280759	-0.0851619	1	1	1	1	0.013206606053411013	-0.13123	0.014262974288586451	-0.128069
Attention problems	hcpd	49	Gold standard	0.05635	-0.0652943	1	1	1	1	0.013206606053411013	-0.13123	0.014262974288586451	-0.128069
Attention problems	hcpd	23	Gold standard	-0.0863576	-0.23149	1	1	1	1	0.013206606053411013	-0.13123	0.014262974288586451	-0.128069
Attention problems	hcpd	14	Gold standard	-0.0349676	-0.153699	1	1	1	1	0.013206606053411013	-0.13123	0.014262974288586451	-0.128069
Matrix reasoning	hcpd	17	Gold standard	0.2991341878499311	0.0823204	1	1	1	1	0.2925472850493305	0.0748312	0.295841	0.077805
Age	hcpd	28	Gold standard	0.800922	0.6333816283437886	1	1	1	1	0.7983178214205933	0.6302473409001359	0.7979994023664396	0.6289651418336696
Attention problems	hcpd	94	Gold standard	-0.0314265	-0.138099	1	1	1	1	0.013206606053411013	-0.13123	0.014262974288586451	-0.128069
Attention problems	hcpd	32	Gold standard	0.018015	-0.124627	1	1	1	1	0.013206606053411013	-0.13123	0.014262974288586451	-0.128069
Attention problems	hcpd	44	Gold standard	0.0173534	-0.163596	1	1	1	1	0.013206606053411013	-0.13123	0.014262974288586451	-0.128069
Age	hcpd	65	Gold standard	0.7961677686336208	0.6259508888062362	1	1	1	1	0.7983178214205933	0.6302473409001359	0.7979994023664396	0.6289651418336696
Matrix reasoning	hcpd	21	Gold standard	0.2743833736259901	0.0598653	1	1	1	1	0.2925472850493305	0.0748312	0.295841	0.077805
Attention problems	hcpd	69	Leaky site correction	0.00177603	-0.141397	0.9844612883661704	0.9702790133441164	0.993066	0.9816545211670354	0.016682767063867277	-0.122613	0.0181508	-0.117614
Matrix reasoning	hcpd	73	Leaky site correction	0.2690477009289387	0.056906	0.9859144800443248	0.9747513389441468	0.9949401991944192	0.9957609540375744	0.28125647106113366	0.0666546	0.282983	0.0674748
Age	hcpd	15	Leaky site correction	0.8133830655316623	0.6586430920678767	0.9927066857488448	0.988791	0.9982864836244952	0.9950934410852156	0.7994927155241058	0.6317106261905319	0.7986285682941672	0.6295876658319335
Age	hcpd	65	Leaky site correction	0.7967455048045698	0.6256575543768126	0.9960728038875538	0.986052	0.9992686902599948	0.9953458166468232	0.7994927155241058	0.6317106261905319	0.7986285682941672	0.6295876658319335
Attention problems	hcpd	94	Leaky site correction	-0.0276815	-0.131417	0.9892668712918464	0.97121	0.9944506879306496	0.9948771600707096	0.016682767063867277	-0.122613	0.0181508	-0.117614
Attention problems	hcpd	29	Leaky site correction	-0.00975901	-0.181011	0.9867685230696231	0.976638	0.992753	0.9880924589458224	0.016682767063867277	-0.122613	0.0181508	-0.117614
Attention problems	hcpd	32	Leaky site correction	0.0243299	-0.117723	0.9889415738786684	0.9724179585262734	0.9948983952394056	0.988328	0.016682767063867277	-0.122613	0.0181508	-0.117614
Attention problems	hcpd	44	Leaky site correction	0.0269484	-0.131966	0.9490636184753792	0.9706120794487232	0.9659378341072627	0.9886537873426936	0.016682767063867277	-0.122613	0.0181508	-0.117614
Attention problems	hcpd	5	Leaky site correction	-0.0191923	-0.149367	0.9870712070537588	0.975841	0.9920636174762264	0.9940110053339944	0.016682767063867277	-0.122613	0.0181508	-0.117614
Matrix reasoning	hcpd	43	Leaky site correction	0.2853763688123452	0.0700471	0.9847311837224352	0.967659	0.9936979252074452	0.9847213956181152	0.28125647106113366	0.0666546	0.282983	0.0674748
Attention problems	hcpd	14	Leaky site correction	-0.028759	-0.148189	0.9899094516853868	0.9738314023172192	0.996903	0.9906740986874314	0.016682767063867277	-0.122613	0.0181508	-0.117614
Attention problems	hcpd	49	Leaky site correction	0.0647859	-0.0577901	0.9908196872394636	0.9742002063983488	0.9958018468706156	0.9954001010173896	0.016682767063867277	-0.122613	0.0181508	-0.117614
Attention problems	hcpd	23	Leaky site correction	-0.0835377	-0.223948	0.9864715378725954	0.9737096462400928	0.9946046954937658	0.9945879636311156	0.016682767063867277	-0.122613	0.0181508	-0.117614
Matrix reasoning	hcpd	21	Leaky site correction	0.2659759433518119	0.0534022	0.985589	0.9637570188871872	0.9954071779597844	0.9900068545041304	0.28125647106113366	0.0666546	0.282983	0.0674748
Attention problems	hcpd	36	Leaky site correction	-0.00235779	-0.140897	0.9860675890218392	0.9739837398373984	0.994242	0.9928925770534044	0.016682767063867277	-0.122613	0.0181508	-0.117614
Attention problems	hcpd	58	Leaky site correction	-0.0064182	-0.11588	0.9907743557463364	0.9738613861386138	0.9971258325195644	0.9911793354738624	0.016682767063867277	-0.122613	0.0181508	-0.117614
Age	hcpd	34	Leaky site correction	0.8005335267203547	0.6304374637447266	0.9960826639448822	0.9945184025058732	0.9988548808058986	0.9986651280039952	0.7994927155241058	0.6317106261905319	0.7986285682941672	0.6295876658319335
Attention problems	hcpd	39	Leaky site correction	0.0299308	-0.0830784	0.9900599868191896	0.9773874419543712	0.9955370636586068	0.9927125798188964	0.016682767063867277	-0.122613	0.0181508	-0.117614
Age	hcpd	86	Leaky site correction	0.7969757358164539	0.6261453489658845	0.9959000620180456	0.9869925108395744	0.9993339303983436	0.9979254997926894	0.7994927155241058	0.6317106261905319	0.7986285682941672	0.6295876658319335
Attention problems	hcpd	64	Leaky site correction	0.00957335	-0.127638	0.988893	0.9742051589682064	0.9941615986610828	0.9947137678202536	0.016682767063867277	-0.122613	0.0181508	-0.117614
Attention problems	hcpd	31	Leaky site correction	0.0566635	-0.101435	0.9835770575114908	0.9767106347897774	0.9916299782158636	0.9877155638934988	0.016682767063867277	-0.122613	0.0181508	-0.117614
Attention problems	hcpd	90	Leaky site correction	0.0186677	-0.204312	0.984998	0.9773838630806846	0.9928486074804984	0.993416	0.016682767063867277	-0.122613	0.0181508	-0.117614
Matrix reasoning	hcpd	4	Leaky site correction	0.2364219324398949	0.0312779	0.9843926043055796	0.9717243120424136	0.99436	0.9933430792156808	0.28125647106113366	0.0666546	0.282983	0.0674748
Attention problems	hcpd	1	Leaky site correction	-0.0167235	-0.143226	0.9799237692069462	0.974674	0.991827	0.9913410548718572	0.016682767063867277	-0.122613	0.0181508	-0.117614
Age	hcpd	68	Leaky site correction	0.8025843989796835	0.6380663021400578	0.9946298295688708	0.989453	0.9988677491103608	0.9957069158339044	0.7994927155241058	0.6317106261905319	0.7986285682941672	0.6295876658319335
Age	hcpd	51	Leaky site correction	0.7949726237884739	0.6266036755450588	0.993522	0.9896073903002308	0.9989092430590336	0.9970956978261636	0.7994927155241058	0.6317106261905319	0.7986285682941672	0.6295876658319335
Age	hcpd	95	Leaky site correction	0.800243	0.6352980501057847	0.9941963036176872	0.9868928296067848	0.9988417156109856	0.9979797250983076	0.7994927155241058	0.6317106261905319	0.7986285682941672	0.6295876658319335
Age	hcpd	9	Leaky site correction	0.7930462309768771	0.6190250310965779	0.9964596159145892	0.989523	0.999344	0.9971859441518148	0.7994927155241058	0.6317106261905319	0.7986285682941672	0.6295876658319335
Age	hcpd	77	Leaky site correction	0.7984088287032002	0.6282571398178609	0.9970366806299724	0.9924633082110274	0.9993565818569128	0.9972581000789869	0.7994927155241058	0.6317106261905319	0.7986285682941672	0.6295876658319335
Matrix reasoning	hcpd	30	Leaky site correction	0.2898183984525064	0.0707417	0.983748	0.9685890834191556	0.994951	0.9938306125906724	0.28125647106113366	0.0666546	0.282983	0.0674748
Matrix reasoning	hcpd	69	Leaky site correction	0.2815448509285327	0.0678346	0.9861680316224694	0.9686393525543752	0.993782	0.9934701835535332	0.28125647106113366	0.0666546	0.282983	0.0674748
Attention problems	hcpd	26	Leaky site correction	0.0199021	-0.123491	0.9849275419176632	0.976099	0.9929203472519452	0.994534	0.016682767063867277	-0.122613	0.0181508	-0.117614
Attention problems	hcpd	18	Leaky site correction	0.000182893	-0.17762	0.986537	0.9742300439974858	0.9956609056894956	0.9944972862597548	0.016682767063867277	-0.122613	0.0181508	-0.117614
Matrix reasoning	hcpd	47	Leaky site correction	0.2681773741164525	0.0561217	0.9865727515835668	0.9706774519716884	0.9953032195729296	0.986146	0.28125647106113366	0.0666546	0.282983	0.0674748
Age	hcpd	63	Leaky site correction	0.8049088005051254	0.6409982930008846	0.9934695779701148	0.9902190923317684	0.99881	0.9963560269870476	0.7994927155241058	0.6317106261905319	0.7986285682941672	0.6295876658319335
Matrix reasoning	hcpd	94	Leaky site correction	0.2578951008220824	0.0497136	0.9844965689268576	0.9701829115509896	0.9941278574585164	0.9877523044951833	0.28125647106113366	0.0666546	0.282983	0.0674748
Matrix reasoning	hcpd	17	Leaky site correction	0.2925564349029901	0.0774156	0.984139	0.9658119658119658	0.9932430598629478	0.9880765555299116	0.28125647106113366	0.0666546	0.282983	0.0674748
Age	hcpd	28	Leaky site correction	0.8010414619163593	0.6330238803787654	0.9966786460815888	0.9894695787831512	0.9994584159178612	0.998196	0.7994927155241058	0.6317106261905319	0.7986285682941672	0.6295876658319335
Age	hcpd	92	Leaky site correction	0.8002758972286743	0.6305143091273182	0.9963838910504416	0.9892729439809296	0.9993311828806672	0.9956344481726016	0.7994927155241058	0.6317106261905319	0.7986285682941672	0.6295876658319335
Matrix reasoning	hcpd	74	Leaky site correction	0.2645567269607579	0.0526174	0.9860844337317276	0.9709200300827276	0.9950641510645356	0.9935963347396412	0.28125647106113366	0.0666546	0.282983	0.0674748
Matrix reasoning	hcpd	45	Leaky site correction	0.2671520192978525	0.056289	0.9836930698395316	0.9708639473017482	0.9945158840200048	0.9878422748951574	0.28125647106113366	0.0666546	0.282983	0.0674748
Age	hcpd	46	Leaky site correction	0.8022156943995179	0.6326691652203955	0.9972657539882668	0.9864379736737136	0.9991423205609492	0.9949848469457948	0.7994927155241058	0.6317106261905319	0.7986285682941672	0.6295876658319335
Attention problems	hcpd	61	Leaky site correction	0.0428092	-0.110895	0.8825010947276344	0.9728470111448836	0.8886415274985205	0.9907826621861108	0.016682767063867277	-0.122613	0.0181508	-0.117614
Age	hcpd	23	Leaky site correction	0.7922220913949715	0.6189000934365428	0.9968143651517368	0.9897557131599684	0.999156	0.9972760892756384	0.7994927155241058	0.6317106261905319	0.7986285682941672	0.6295876658319335
Age	hcpd	56	Leaky site correction	0.7925479786289527	0.6199563318057633	0.9963370667831314	0.9916301315265046	0.9992685620318352	0.9947870634205508	0.7994927155241058	0.6317106261905319	0.7986285682941672	0.6295876658319335
Matrix reasoning	hcpd	90	Leaky site correction	0.314896	0.0941177	0.984528	0.968631	0.9940509202633868	0.9858397835384995	0.28125647106113366	0.0666546	0.282983	0.0674748
Attention problems	hcpd	72	Leaky site correction	0.0129804	-0.108482	0.9285803516883004	0.9757563614506112	0.9550867781662512	0.9963922386858703	0.016682767063867277	-0.122613	0.0181508	-0.117614
Age	hcpd	82	Leaky site correction	0.794621	0.6261757088857909	0.9599057292220003	0.9905474596297756	0.9878392266221344	0.9952919531896888	0.7994927155241058	0.6317106261905319	0.7986285682941672	0.6295876658319335
Matrix reasoning	hcpd	38	Leaky site correction	0.2705296522261772	0.058489	0.9853316686183674	0.9666498231430016	0.9943692185810176	0.9893035590274436	0.28125647106113366	0.0666546	0.282983	0.0674748
Matrix reasoning	hcpd	91	Leaky site correction	0.2793471278564357	0.0645599	0.9834244942129255	0.9693282636248416	0.994332	0.9961218638320308	0.28125647106113366	0.0666546	0.282983	0.0674748
Attention problems	hcpd	13	Leaky site correction	0.0147574	-0.102325	0.9904400611177476	0.9757903161264506	0.9962328178345108	0.9899871909818004	0.016682767063867277	-0.122613	0.0181508	-0.117614
Attention problems	hcpd	19	Leaky site correction	0.0407099	-0.105255	0.9869619482111606	0.971241	0.9950784793892604	0.9900422123606452	0.016682767063867277	-0.122613	0.0181508	-0.117614
Attention problems	hcpd	41	Leaky site correction	0.036294	-0.156844	0.983721	0.9716771191584058	0.986027	0.9901325878764424	0.016682767063867277	-0.122613	0.0181508	-0.117614
Age	hcpd	4	Leaky site correction	0.8003624545514504	0.6348305650153778	0.9612868241260492	0.9872192099147948	0.9893229235528768	0.9978895724850718	0.7994927155241058	0.6317106261905319	0.7986285682941672	0.6295876658319335
Age	hcpd	35	Leaky site correction	0.7935747178746282	0.6211754939037661	0.995953	0.9937007874015747	0.9992243880840735	0.9982680233816844	0.7994927155241058	0.6317106261905319	0.7986285682941672	0.6295876658319335
Attention problems	hcpd	81	Leaky site correction	0.0253649	-0.113368	0.9847757327296728	0.9752564876282438	0.9937733921493777	0.9966808572047046	0.016682767063867277	-0.122613	0.0181508	-0.117614
Matrix reasoning	hcpd	20	Leaky site correction	0.2991792180556892	0.0789888	0.9866967919701012	0.9726482617586912	0.9950352221273684	0.985569	0.28125647106113366	0.0666546	0.282983	0.0674748
Matrix reasoning	hcpd	98	Leaky site correction	0.2560830945647097	0.0465863	0.9857434048249846	0.967928	0.9944987297187736	0.9909630406200944	0.28125647106113366	0.0666546	0.282983	0.0674748
Age	hcpd	85	Leaky site correction	0.799411	0.6303151624827755	0.9967440592825958	0.994431	0.9990600636086704	0.9974566642435104	0.7994927155241058	0.6317106261905319	0.7986285682941672	0.6295876658319335
Matrix reasoning	hcpd	44	Leaky site correction	0.2836412893395213	0.0682183	0.9852130611601092	0.9727366255144032	0.9946492405000442	0.9908726872496676	0.28125647106113366	0.0666546	0.282983	0.0674748
Age	hcpd	61	Leaky site correction	0.8028524898779006	0.6421158241514622	0.9943145339397828	0.9920948616600792	0.998982	0.9955616504154008	0.7994927155241058	0.6317106261905319	0.7986285682941672	0.6295876658319335
Age	hcpd	14	Leaky site correction	0.8019046651383609	0.6380156665438621	0.9622233503809992	0.988902	0.9883074752195188	0.9970414207673092	0.7994927155241058	0.6317106261905319	0.7986285682941672	0.6295876658319335
Age	hcpd	75	Leaky site correction	0.797474	0.6263888221019522	0.995884	0.9901960784313726	0.9990938994876356	0.9937769441902417	0.7994927155241058	0.6317106261905319	0.7986285682941672	0.6295876658319335
Matrix reasoning	hcpd	68	Leaky site correction	0.2960731863506222	0.0792562	0.985946	0.963674	0.9941991776782452	0.98261	0.28125647106113366	0.0666546	0.282983	0.0674748
Matrix reasoning	hcpd	25	Leaky site correction	0.2789579953853374	0.06492	0.9847909366449582	0.967897	0.9944088504686168	0.992983	0.28125647106113366	0.0666546	0.282983	0.0674748
Age	hcpd	90	Leaky site correction	0.7964866686796057	0.629751	0.9939020637986146	0.9891426432047922	0.9987008214213804	0.9892853283973052	0.7994927155241058	0.6317106261905319	0.7986285682941672	0.6295876658319335
Matrix reasoning	hcpd	65	Leaky site correction	0.311415	0.0900257	0.9865214358441308	0.96875	0.9949112994594352	0.9915578350366596	0.28125647106113366	0.0666546	0.282983	0.0674748
Matrix reasoning	hcpd	19	Leaky site correction	0.294204	0.0762763	0.9832137090259728	0.970077	0.9938707353488748	0.99237	0.28125647106113366	0.0666546	0.282983	0.0674748
Age	hcpd	13	Leaky site correction	0.798381	0.6282705741754309	0.996254	0.9890239121912976	0.9991763358979175	0.991684	0.7994927155241058	0.6317106261905319	0.7986285682941672	0.6295876658319335
Attention problems	hcpd	78	Leaky site correction	0.0253679	-0.125888	0.9848944459979504	0.9710702002832288	0.9917383298360845	0.9870298562302386	0.016682767063867277	-0.122613	0.0181508	-0.117614
Age	hcpd	6	Leaky site correction	0.7957257437756398	0.6233896842787503	0.9965338995212236	0.9889240506329114	0.9993593827200988	0.9937222643143198	0.7994927155241058	0.6317106261905319	0.7986285682941672	0.6295876658319335
Matrix reasoning	hcpd	51	Leaky site correction	0.2315739756939386	0.0308717	0.9843076114299624	0.9670547436215012	0.9937286005175208	0.9915942140007412	0.28125647106113366	0.0666546	0.282983	0.0674748
Age	hcpd	71	Leaky site correction	0.7977011948063705	0.6258616061253889	0.996723	0.9880585516178736	0.9993114592449274	0.988996	0.7994927155241058	0.6317106261905319	0.7986285682941672	0.6295876658319335
Matrix reasoning	hcpd	15	Leaky site correction	0.289437	0.0747225	0.9862886113936774	0.971029	0.9938219939307584	0.9949853897307882	0.28125647106113366	0.0666546	0.282983	0.0674748
Attention problems	hcpd	38	Leaky site correction	0.0293261	-0.120742	0.9867345477894603	0.973225	0.995292	0.9929111277071192	0.016682767063867277	-0.122613	0.0181508	-0.117614
Age	hcpd	54	Leaky site correction	0.7916609273560758	0.6194533913832586	0.9952173925011384	0.9881656804733728	0.9991768671240042	0.9979616503238066	0.7994927155241058	0.6317106261905319	0.7986285682941672	0.6295876658319335
Matrix reasoning	hcpd	27	Leaky site correction	0.2832277039511424	0.0664968	0.9847528522566292	0.9620158887785502	0.9943841000202734	0.9913234844768112	0.28125647106113366	0.0666546	0.282983	0.0674748
Attention problems	hcpd	89	Leaky site correction	0.019915	-0.110216	0.9330256210940064	0.97577	0.9645960887535774	0.9916663660305204	0.016682767063867277	-0.122613	0.0181508	-0.117614
Age	hcpd	88	Leaky site correction	0.805225	0.6419946586551748	0.9952338464246694	0.9874558996471972	0.9991033886469808	0.9961938778971612	0.7994927155241058	0.6317106261905319	0.7986285682941672	0.6295876658319335
Matrix reasoning	hcpd	76	Leaky site correction	0.2622543401725106	0.0501256	0.9836957346710388	0.960676	0.9932582108223816	0.9898086186425984	0.28125647106113366	0.0666546	0.282983	0.0674748
Matrix reasoning	hcpd	87	Leaky site correction	0.2477977420175819	0.0418447	0.984083	0.9725274725274724	0.9942187611248808	0.9898984434390052	0.28125647106113366	0.0666546	0.282983	0.0674748
Age	hcpd	22	Leaky site correction	0.7977567832824123	0.6299834943288072	0.9921807955092508	0.9868776534156696	0.9987971118982356	0.99715	0.7994927155241058	0.6317106261905319	0.7986285682941672	0.6295876658319335
Attention problems	hcpd	87	Leaky site correction	-0.0507674	-0.232104	0.9837799050213268	0.973809	0.993095	0.9906371777266276	0.016682767063867277	-0.122613	0.0181508	-0.117614
Age	hcpd	81	Leaky site correction	0.7998354827498461	0.6294061322184896	0.9967480432721448	0.9884462151394422	0.998916	0.9976187905616232	0.7994927155241058	0.6317106261905319	0.7986285682941672	0.6295876658319335
Attention problems	hcpd	42	Leaky site correction	0.0328451	-0.120355	0.9855073376799798	0.9727610400330168	0.9934888993076174	0.9955265347940936	0.016682767063867277	-0.122613	0.0181508	-0.117614
Matrix reasoning	hcpd	26	Leaky site correction	0.3233202528772964	0.097991	0.9843076438293134	0.9669529013791308	0.993846	0.9801031820477668	0.28125647106113366	0.0666546	0.282983	0.0674748
Attention problems	hcpd	7	Leaky site correction	0.0119475	-0.108457	0.9892697239807698	0.9720647773279352	0.9962090367165636	0.9845410106766206	0.016682767063867277	-0.122613	0.0181508	-0.117614
Matrix reasoning	hcpd	5	Leaky site correction	0.2950598902770205	0.074221	0.9847035502911522	0.9646816189739624	0.993374	0.9899711399711402	0.28125647106113366	0.0666546	0.282983	0.0674748
Matrix reasoning	hcpd	32	Leaky site correction	0.3006239819638749	0.0805078	0.9868381900826706	0.9704739704739704	0.9951317874591192	0.9930732184093074	0.28125647106113366	0.0666546	0.282983	0.0674748
Age	hcpd	87	Leaky site correction	0.8021598416811573	0.6362378201505189	0.9630677024755024	0.9913146466640348	0.9870399790763872	0.9948946456920188	0.7994927155241058	0.6317106261905319	0.7986285682941672	0.6295876658319335
Age	hcpd	53	Leaky site correction	0.7986427195928218	0.6288086644260218	0.996879	0.9911894273127754	0.9991883296208244	0.9971138410987826	0.7994927155241058	0.6317106261905319	0.7986285682941672	0.6295876658319335
Attention problems	hcpd	50	Leaky site correction	-0.0184761	-0.177703	0.9806497875079374	0.9709032127702566	0.9900079358165488	0.995671	0.016682767063867277	-0.122613	0.0181508	-0.117614
Attention problems	hcpd	73	Leaky site correction	0.0352864	-0.0901427	0.932837	0.9731585518102372	0.9495293518789388	0.9861820151329476	0.016682767063867277	-0.122613	0.0181508	-0.117614
Attention problems	hcpd	34	Leaky site correction	-0.043724	-0.14587	0.9893123862118102	0.97509	0.9969902217797502	0.9925321981312456	0.016682767063867277	-0.122613	0.0181508	-0.117614
Age	hcpd	64	Leaky site correction	0.8001155173105152	0.6309196303700499	0.9967129973870916	0.9907519099316444	0.9992774773820676	0.9885812214109604	0.7994927155241058	0.6317106261905319	0.7986285682941672	0.6295876658319335
Matrix reasoning	hcpd	75	Leaky site correction	0.2617431898517732	0.0543437	0.984591	0.9670802734869588	0.9937229202897968	0.9914674858930912	0.28125647106113366	0.0666546	0.282983	0.0674748
Age	hcpd	47	Leaky site correction	0.7989359569632005	0.6330520268548356	0.9613081474014646	0.9854673998428908	0.988842	0.997583	0.7994927155241058	0.6317106261905319	0.7986285682941672	0.6295876658319335
Age	hcpd	67	Leaky site correction	0.7969346182094078	0.6294631316012171	0.9944977350390852	0.9913338357196684	0.9989140931789486	0.996825	0.7994927155241058	0.6317106261905319	0.7986285682941672	0.6295876658319335
Age	hcpd	43	Leaky site correction	0.805287	0.6422845695283562	0.9616202597474692	0.9925108395743004	0.9876803491507524	0.9945165945165948	0.7994927155241058	0.6317106261905319	0.7986285682941672	0.6295876658319335
Age	hcpd	32	Leaky site correction	0.8090281303059367	0.6470073967220114	0.9620441521709966	0.9915966386554622	0.985571	0.9941014125758256	0.7994927155241058	0.6317106261905319	0.7986285682941672	0.6295876658319335
Age	hcpd	7	Leaky site correction	0.7934756079472765	0.6219044796937117	0.9969147426156114	0.9920603414053196	0.9993370463724116	0.9983223596825912	0.7994927155241058	0.6317106261905319	0.7986285682941672	0.6295876658319335
Matrix reasoning	hcpd	12	Leaky site correction	0.3010502678488307	0.0813485	0.9850564552010432	0.9659466327827192	0.9942841007753443	0.993127	0.28125647106113366	0.0666546	0.282983	0.0674748
Age	hcpd	3	Leaky site correction	0.7993157621831718	0.6297005332767021	0.9963147328467784	0.9899558055443952	0.99925	0.9944442446674828	0.7994927155241058	0.6317106261905319	0.7986285682941672	0.6295876658319335
Age	hcpd	89	Leaky site correction	0.7953409510407214	0.6243047337382415	0.996287	0.9889240506329114	0.999089	0.996825	0.7994927155241058	0.6317106261905319	0.7986285682941672	0.6295876658319335
Age	hcpd	70	Leaky site correction	0.7991768142258544	0.6336763064528603	0.9933984600128212	0.9893951296150824	0.9990742865892458	0.9950211961572052	0.7994927155241058	0.6317106261905319	0.7986285682941672	0.6295876658319335
Attention problems	hcpd	70	Leaky site correction	-0.0440617	-0.177404	0.987804	0.9796122326604038	0.9940817341849596	0.9948588477375312	0.016682767063867277	-0.122613	0.0181508	-0.117614
Attention problems	hcpd	16	Leaky site correction	0.00938998	-0.128232	0.9841794534716342	0.9714699193715112	0.9923563812158516	0.9861466863883976	0.016682767063867277	-0.122613	0.0181508	-0.117614
Attention problems	hcpd	77	Leaky site correction	-0.0263159	-0.150268	0.9218125719119564	0.9748034670429347	0.9585572014565418	0.9941556339670532	0.016682767063867277	-0.122613	0.0181508	-0.117614
Matrix reasoning	hcpd	78	Leaky site correction	0.2757449706428378	0.0630755	0.9844238491349092	0.9760679361811632	0.993553	0.9946064917065394	0.28125647106113366	0.0666546	0.282983	0.0674748
Matrix reasoning	hcpd	54	Leaky site correction	0.2947973384066333	0.0771213	0.9851844021939457	0.9718603439291298	0.9938446575742208	0.99338	0.28125647106113366	0.0666546	0.282983	0.0674748
Matrix reasoning	hcpd	83	Leaky site correction	0.2963335897623866	0.0783965	0.9845076387018812	0.9660194174757282	0.9942081296980516	0.99053	0.28125647106113366	0.0666546	0.282983	0.0674748
Age	hcpd	50	Leaky site correction	0.7918670530664835	0.6197452414790654	0.9968319451781508	0.989938	0.999236	0.9995128566739064	0.7994927155241058	0.6317106261905319	0.7986285682941672	0.6295876658319335
Matrix reasoning	hcpd	93	Leaky site correction	0.2791665555187879	0.0646816	0.9838195003538108	0.9717514124293786	0.9938960543654674	0.9905658677225349	0.28125647106113366	0.0666546	0.282983	0.0674748
Attention problems	hcpd	2	Leaky site correction	0.0517456	-0.077532	0.9295985121251196	0.9723577235772358	0.9519251380578924	0.9878240166118194	0.016682767063867277	-0.122613	0.0181508	-0.117614
Age	hcpd	33	Leaky site correction	0.8078414315790053	0.6448170654542966	0.9950815012361278	0.990873	0.9988070320070184	0.9982502675294695	0.7994927155241058	0.6317106261905319	0.7986285682941672	0.6295876658319335
Attention problems	hcpd	20	Leaky site correction	-0.018199	-0.126552	0.9901970456846504	0.9743184512050572	0.996737	0.98905	0.016682767063867277	-0.122613	0.0181508	-0.117614
Matrix reasoning	hcpd	86	Leaky site correction	0.2541467135256769	0.044763	0.9839509296879196	0.9647764176867348	0.9938208111080702	0.9891049467095366	0.28125647106113366	0.0666546	0.282983	0.0674748
Matrix reasoning	hcpd	39	Leaky site correction	0.3041357989613554	0.085204	0.9838419721357896	0.963201	0.9937889233022332	0.990727	0.28125647106113366	0.0666546	0.282983	0.0674748
Age	hcpd	36	Leaky site correction	0.7885859428074172	0.6132375960338319	0.9963265368808252	0.9885736800630418	0.9992539372001848	0.995472	0.7994927155241058	0.6317106261905319	0.7986285682941672	0.6295876658319335
Attention problems	hcpd	84	Leaky site correction	0.00354495	-0.116596	0.988368	0.9733520336605892	0.995862	0.992929	0.016682767063867277	-0.122613	0.0181508	-0.117614
Attention problems	hcpd	85	Leaky site correction	0.0361287	-0.0782821	0.9897416611478904	0.974092	0.9961995821848793	0.9917204805368156	0.016682767063867277	-0.122613	0.0181508	-0.117614
Attention problems	hcpd	99	Leaky site correction	0.0525195	-0.117212	0.983876	0.9754689754689756	0.9905248344709652	0.9882558836525122	0.016682767063867277	-0.122613	0.0181508	-0.117614
Age	hcpd	58	Leaky site correction	0.8013958135219039	0.6320715436765552	0.9967244595574551	0.9869410368025326	0.9992939705440254	0.9956525662303664	0.7994927155241058	0.6317106261905319	0.7986285682941672	0.6295876658319335
Age	hcpd	27	Leaky site correction	0.7992628012903681	0.6302551053901715	0.9960574245708924	0.9891304347826086	0.9992303285737404	0.9858402930949552	0.7994927155241058	0.6317106261905319	0.7986285682941672	0.6295876658319335
Attention problems	hcpd	98	Leaky site correction	0.0545864	-0.074364	0.9905212399185332	0.9735581927961692	0.9963152996809804	0.9892670961437748	0.016682767063867277	-0.122613	0.0181508	-0.117614
Attention problems	hcpd	62	Leaky site correction	0.0122304	-0.161313	0.9282220481409772	0.9719226856561546	0.9209011275103264	0.990024	0.016682767063867277	-0.122613	0.0181508	-0.117614
Age	hcpd	2	Leaky site correction	0.8159233950589616	0.6554694141744163	0.996071	0.9893867924528302	0.9987838828468004	0.99733	0.7994927155241058	0.6317106261905319	0.7986285682941672	0.6295876658319335
Matrix reasoning	hcpd	57	Leaky site correction	0.2751322560090741	0.0628998	0.985034	0.9634852681944096	0.9938424288832752	0.9943539514939178	0.28125647106113366	0.0666546	0.282983	0.0674748
Attention problems	hcpd	86	Leaky site correction	0.0105565	-0.106642	0.9894842409624488	0.972562	0.9954758199194308	0.9889774859287052	0.016682767063867277	-0.122613	0.0181508	-0.117614
Matrix reasoning	hcpd	37	Leaky site correction	0.2891598462642466	0.0730628	0.9861358737782628	0.9698902781321764	0.9938787197730105	0.9922978410315744	0.28125647106113366	0.0666546	0.282983	0.0674748
Age	hcpd	74	Leaky site correction	0.7924235839441843	0.6194928676430322	0.996223	0.9884125144843569	0.9992902290126636	0.9935777194291044	0.7994927155241058	0.6317106261905319	0.7986285682941672	0.6295876658319335
Matrix reasoning	hcpd	92	Leaky site correction	0.2714798547873946	0.058396	0.9841288542783572	0.9642041127189642	0.993975	0.9855694649879144	0.28125647106113366	0.0666546	0.282983	0.0674748
Matrix reasoning	hcpd	70	Leaky site correction	0.2775563522612996	0.0633875	0.986086	0.970724	0.9954330941224656	0.9931634121727057	0.28125647106113366	0.0666546	0.282983	0.0674748
Age	hcpd	31	Leaky site correction	0.8145916756542021	0.660661	0.9317247938540544	0.9909697683549272	0.9777247340655346	0.997943	0.7994927155241058	0.6317106261905319	0.7986285682941672	0.6295876658319335
Attention problems	hcpd	9	Leaky site correction	0.0384279	-0.109891	0.9516698155662252	0.974089	0.9625757713359666	0.9964102142090708	0.016682767063867277	-0.122613	0.0181508	-0.117614
Attention problems	hcpd	79	Leaky site correction	-0.0120455	-0.123107	0.990874	0.973868	0.996727	0.988455	0.016682767063867277	-0.122613	0.0181508	-0.117614
Age	hcpd	18	Leaky site correction	0.797196	0.6261358611889816	0.9965341279118684	0.98974	0.99914	0.9973300620580168	0.7994927155241058	0.6317106261905319	0.7986285682941672	0.6295876658319335
Age	hcpd	80	Leaky site correction	0.7932650549292487	0.6197458707572661	0.9967356760141268	0.9910514541387024	0.999319	0.9972941284205856	0.7994927155241058	0.6317106261905319	0.7986285682941672	0.6295876658319335
Age	hcpd	39	Leaky site correction	0.7972935287401561	0.6289301313042606	0.9916174165620124	0.9858886346300534	0.9985928886529316	0.9966807374535483	0.7994927155241058	0.6317106261905319	0.7986285682941672	0.6295876658319335
Age	hcpd	8	Leaky site correction	0.800337	0.6339141120782411	0.9939355442112496	0.9916467780429594	0.9991186668838988	0.9942997330254708	0.7994927155241058	0.6317106261905319	0.7986285682941672	0.6295876658319335
Age	hcpd	69	Leaky site correction	0.7982153492022948	0.6329608442571338	0.9956988300096608	0.9894242068155112	0.9990976181277714	0.9924239691186548	0.7994927155241058	0.6317106261905319	0.7986285682941672	0.6295876658319335
Matrix reasoning	hcpd	35	Leaky site correction	0.2781542235558764	0.0624412	0.985758	0.9694656488549618	0.994422	0.9922617653447776	0.28125647106113366	0.0666546	0.282983	0.0674748
Matrix reasoning	hcpd	80	Leaky site correction	0.258079	0.0491204	0.985371	0.9688676876726086	0.994918	0.9943178745056188	0.28125647106113366	0.0666546	0.282983	0.0674748
Matrix reasoning	hcpd	60	Leaky site correction	0.2851025829587876	0.0664796	0.9865401722971094	0.9655351127235036	0.9949536615273752	0.989862	0.28125647106113366	0.0666546	0.282983	0.0674748
Attention problems	hcpd	8	Leaky site correction	0.0209396	-0.113485	0.9808336099124058	0.9711729622266402	0.9912406941609944	0.9922069513870746	0.016682767063867277	-0.122613	0.0181508	-0.117614
Matrix reasoning	hcpd	72	Leaky site correction	0.2938129074274477	0.0793789	0.9849776605457996	0.9619120654396728	0.9934178171187444	0.9884004114681736	0.28125647106113366	0.0666546	0.282983	0.0674748
Attention problems	hcpd	11	Leaky site correction	-0.00297882	-0.119736	0.9341684618497024	0.9739791833466772	0.9495454250693248	0.9919367945689468	0.016682767063867277	-0.122613	0.0181508	-0.117614
Age	hcpd	83	Leaky site correction	0.8047898396548425	0.6397120065635893	0.961392	0.9895348837209302	0.9916007420540196	0.9943894225384088	0.7994927155241058	0.6317106261905319	0.7986285682941672	0.6295876658319335
Attention problems	hcpd	56	Leaky site correction	-0.0330791	-0.151794	0.987441	0.9728915662650602	0.9944615693738064	0.991739	0.016682767063867277	-0.122613	0.0181508	-0.117614
Matrix reasoning	hcpd	97	Leaky site correction	0.2935949292727303	0.0767034	0.9839462616561112	0.967092	0.9945891555966292	0.9917024423680506	0.28125647106113366	0.0666546	0.282983	0.0674748
Attention problems	hcpd	80	Leaky site correction	0.015167	-0.108421	0.9294847264399354	0.9704344328238134	0.9502779637719256	0.9933256367703298	0.016682767063867277	-0.122613	0.0181508	-0.117614
Attention problems	hcpd	35	Leaky site correction	-0.00707913	-0.167271	0.9847874662017408	0.972348	0.9909066343565026	0.9924236957933474	0.016682767063867277	-0.122613	0.0181508	-0.117614
Attention problems	hcpd	27	Leaky site correction	0.0325449	-0.122911	0.984539	0.9712157809983896	0.9903578137648118	0.9912149365732902	0.016682767063867277	-0.122613	0.0181508	-0.117614
Matrix reasoning	hcpd	79	Leaky site correction	0.2411615735127478	0.0334785	0.9867264708173608	0.9682579355161208	0.994916	0.992081	0.28125647106113366	0.0666546	0.282983	0.0674748
Attention problems	hcpd	48	Leaky site correction	0.0364838	-0.117504	0.9860105805636228	0.9724512366780615	0.9941292779347336	0.985803	0.016682767063867277	-0.122613	0.0181508	-0.117614
Matrix reasoning	hcpd	34	Leaky site correction	0.2734396951721229	0.0582983	0.9856335189654288	0.9667782642286892	0.9947555346859606	0.991991	0.28125647106113366	0.0666546	0.282983	0.0674748
Attention problems	hcpd	15	Leaky site correction	0.0541987	-0.0782205	0.9099394624311924	0.9772209567198178	0.918956	0.9956707615668272	0.016682767063867277	-0.122613	0.0181508	-0.117614
Matrix reasoning	hcpd	3	Leaky site correction	0.2415581013567359	0.0375754	0.9843485349020784	0.967221	0.9944784928633804	0.9855333892917212	0.28125647106113366	0.0666546	0.282983	0.0674748
Matrix reasoning	hcpd	46	Leaky site correction	0.2445540239551267	0.0386571	0.9841895987100038	0.9640841457157516	0.9938351448685204	0.98961	0.28125647106113366	0.0666546	0.282983	0.0674748
Matrix reasoning	hcpd	0	Leaky site correction	0.2837223839247867	0.0724905	0.9837025675017762	0.964729	0.9931562769354004	0.9931994878683534	0.28125647106113366	0.0666546	0.282983	0.0674748
Age	hcpd	25	Leaky site correction	0.8103625778134576	0.6515101186949085	0.9946501897852942	0.9908621374652364	0.9986611874024196	0.9970417403225222	0.7994927155241058	0.6317106261905319	0.7986285682941672	0.6295876658319335
Age	hcpd	57	Leaky site correction	0.8040488347679826	0.6399555631940264	0.9950638309661636	0.989867	0.999225	0.9906196447900236	0.7994927155241058	0.6317106261905319	0.7986285682941672	0.6295876658319335
Matrix reasoning	hcpd	28	Leaky site correction	0.290912	0.0731819	0.9839190405845084	0.9655963302752294	0.9947217208238264	0.9896278660267636	0.28125647106113366	0.0666546	0.282983	0.0674748
Matrix reasoning	hcpd	96	Leaky site correction	0.2735958860201286	0.0626387	0.9851158524812004	0.9695520885757424	0.9938375629963372	0.9925140250906748	0.28125647106113366	0.0666546	0.282983	0.0674748
Attention problems	hcpd	96	Leaky site correction	0.0307766	-0.093187	0.9904862500322292	0.9758793969849248	0.996949	0.9877162288083864	0.016682767063867277	-0.122613	0.0181508	-0.117614
Attention problems	hcpd	91	Leaky site correction	0.0336088	-0.110978	0.9483758513968964	0.970354	0.9546339408339192	0.9914315613638882	0.016682767063867277	-0.122613	0.0181508	-0.117614
Matrix reasoning	hcpd	22	Leaky site correction	0.2930445297176741	0.0733814	0.9850343442868132	0.9640122511485452	0.9947752276685602	0.989556	0.28125647106113366	0.0666546	0.282983	0.0674748
Age	hcpd	12	Leaky site correction	0.796229	0.6246071582484034	0.9969016261364768	0.9912905779889152	0.999322	0.997348	0.7994927155241058	0.6317106261905319	0.7986285682941672	0.6295876658319335
Attention problems	hcpd	33	Leaky site correction	-0.00383989	-0.140218	0.9871488974397584	0.969752	0.9940646436437836	0.9935590997901615	0.016682767063867277	-0.122613	0.0181508	-0.117614
Age	hcpd	60	Leaky site correction	0.7962799790017738	0.6251354521289343	0.99638	0.9886895475819032	0.9992163378656912	0.9929991758238071	0.7994927155241058	0.6317106261905319	0.7986285682941672	0.6295876658319335
Matrix reasoning	hcpd	9	Leaky site correction	0.301342	0.081458	0.9855982613256687	0.967725	0.994153	0.9838372183327536	0.28125647106113366	0.0666546	0.282983	0.0674748
Attention problems	hcpd	68	Leaky site correction	-0.00785108	-0.142941	0.9888315521187516	0.9764102564102564	0.9952581824398288	0.9874075571113072	0.016682767063867277	-0.122613	0.0181508	-0.117614
Matrix reasoning	hcpd	89	Leaky site correction	0.3112248618557831	0.0890689	0.9843029905680056	0.9751409533572528	0.993219	0.988744	0.28125647106113366	0.0666546	0.282983	0.0674748
Matrix reasoning	hcpd	1	Leaky site correction	0.2762817135361357	0.0615628	0.9843450532626408	0.967523	0.9943396377436806	0.9906381904109092	0.28125647106113366	0.0666546	0.282983	0.0674748
Attention problems	hcpd	55	Leaky site correction	0.0181064	-0.10858	0.990614	0.970815	0.9963687725306803	0.9884194962960166	0.016682767063867277	-0.122613	0.0181508	-0.117614
Attention problems	hcpd	75	Leaky site correction	0.0704221	-0.102656	0.9859111324441876	0.9780356402818068	0.9918492299514298	0.9918649327900134	0.016682767063867277	-0.122613	0.0181508	-0.117614
Matrix reasoning	hcpd	95	Leaky site correction	0.3095020733982409	0.0893456	0.9840993249649006	0.9642046886816232	0.9930870878394138	0.994011	0.28125647106113366	0.0666546	0.282983	0.0674748
Attention problems	hcpd	93	Leaky site correction	-0.0150218	-0.115449	0.9888583341030928	0.9713709677419354	0.9955088390948376	0.9869755030416176	0.016682767063867277	-0.122613	0.0181508	-0.117614
Matrix reasoning	hcpd	24	Leaky site correction	0.3179324726527461	0.0954263	0.9868081137066724	0.9679369250985546	0.9942541929263587	0.9951115682481944	0.28125647106113366	0.0666546	0.282983	0.0674748
Age	hcpd	97	Leaky site correction	0.7928813460107016	0.6204156461284847	0.9959409291229826	0.9880191693290736	0.9991506440752338	0.9959407661638946	0.7994927155241058	0.6317106261905319	0.7986285682941672	0.6295876658319335
Matrix reasoning	hcpd	84	Leaky site correction	0.2483777446871886	0.0422716	0.985798	0.9681335356600912	0.994723	0.9915760233949036	0.28125647106113366	0.0666546	0.282983	0.0674748
Age	hcpd	41	Leaky site correction	0.7934932064523188	0.6207655913229236	0.9956758024128848	0.9875776397515528	0.9991507432316072	0.9956706839584646	0.7994927155241058	0.6317106261905319	0.7986285682941672	0.6295876658319335
Matrix reasoning	hcpd	23	Leaky site correction	0.3070237994526073	0.0869442	0.9834467720518032	0.9658385093167702	0.9938654616291012	0.9894657094411774	0.28125647106113366	0.0666546	0.282983	0.0674748
Age	hcpd	37	Leaky site correction	0.7931603424219575	0.624424	0.9939579399457042	0.9883585564610012	0.998566	0.9963742628386556	0.7994927155241058	0.6317106261905319	0.7986285682941672	0.6295876658319335
Age	hcpd	38	Leaky site correction	0.8047570990664424	0.640393	0.9613142615695356	0.9857087678640402	0.9883981103973398	0.9949852088155118	0.7994927155241058	0.6317106261905319	0.7986285682941672	0.6295876658319335
Matrix reasoning	hcpd	77	Leaky site correction	0.2827382243585677	0.0686586	0.9855197058199237	0.9699286442405708	0.9937855802698624	0.992352	0.28125647106113366	0.0666546	0.282983	0.0674748
Attention problems	hcpd	97	Leaky site correction	0.0560917	-0.0835089	0.9852867108362722	0.9756198347107438	0.9929524337672035	0.986705	0.016682767063867277	-0.122613	0.0181508	-0.117614
Attention problems	hcpd	63	Leaky site correction	-0.0196987	-0.1915	0.9837235246277036	0.9745712596096984	0.992707	0.9795620174615776	0.016682767063867277	-0.122613	0.0181508	-0.117614
Attention problems	hcpd	54	Leaky site correction	0.0553606	-0.0958139	0.9879048840639688	0.9748018695387116	0.9940801955913332	0.9952197992130912	0.016682767063867277	-0.122613	0.0181508	-0.117614
Matrix reasoning	hcpd	33	Leaky site correction	0.2759345836645925	0.0637248	0.9837151471283214	0.968766	0.9942558665210394	0.9935781808905036	0.28125647106113366	0.0666546	0.282983	0.0674748
Age	hcpd	26	Leaky site correction	0.7954725978201801	0.6279591291532306	0.9603234013283038	0.9933463796477496	0.9903314967377368	0.9959769084599744	0.7994927155241058	0.6317106261905319	0.7986285682941672	0.6295876658319335
Attention problems	hcpd	74	Leaky site correction	0.0803267	-0.0682544	0.9348373755155548	0.9756751185322614	0.9584915925529351	0.9947507983652056	0.016682767063867277	-0.122613	0.0181508	-0.117614
Attention problems	hcpd	47	Leaky site correction	0.0799064	-0.101034	0.9856252732167918	0.971694	0.9919504982313472	0.986544	0.016682767063867277	-0.122613	0.0181508	-0.117614
Age	hcpd	93	Leaky site correction	0.8026925217566473	0.638129	0.9930708304290398	0.9864918553833928	0.998563	0.9974203093643972	0.7994927155241058	0.6317106261905319	0.7986285682941672	0.6295876658319335
Matrix reasoning	hcpd	6	Leaky site correction	0.2654410551603763	0.0524099	0.9856329479593584	0.9694734164334776	0.9939554884314664	0.9946427606733635	0.28125647106113366	0.0666546	0.282983	0.0674748
Age	hcpd	5	Leaky site correction	0.7973295901645643	0.625332	0.9960173119068432	0.992269	0.9991811480185642	0.9989176708276212	0.7994927155241058	0.6317106261905319	0.7986285682941672	0.6295876658319335
Attention problems	hcpd	24	Leaky site correction	0.0094199	-0.135865	0.9814763603108496	0.9759615384615384	0.9923152995529098	0.9928566300468956	0.016682767063867277	-0.122613	0.0181508	-0.117614
Age	hcpd	44	Leaky site correction	0.8032382199057931	0.637233	0.9948212590085082	0.9905437352245864	0.9984410037119864	0.9947507035139622	0.7994927155241058	0.6317106261905319	0.7986285682941672	0.6295876658319335
Attention problems	hcpd	4	Leaky site correction	-0.0170624	-0.182562	0.9843149334917016	0.9721665999199038	0.9908240089910536	0.9922614861725824	0.016682767063867277	-0.122613	0.0181508	-0.117614
Age	hcpd	94	Leaky site correction	0.8092857355977005	0.6478845309746024	0.9949197196781292	0.9897192566231712	0.9989068437844464	0.9981058899432216	0.7994927155241058	0.6317106261905319	0.7986285682941672	0.6295876658319335
Attention problems	hcpd	92	Leaky site correction	0.0104949	-0.107235	0.9901302429043948	0.976544	0.9963779660390842	0.9929830259385602	0.016682767063867277	-0.122613	0.0181508	-0.117614
Attention problems	hcpd	30	Leaky site correction	-0.0298487	-0.189601	0.9867812367654712	0.9726797910807552	0.9949805430114916	0.9955626111316472	0.016682767063867277	-0.122613	0.0181508	-0.117614
Age	hcpd	42	Leaky site correction	0.7940147512899788	0.6215698073994746	0.9966344056456266	0.987867	0.999038	0.9951657714185568	0.7994927155241058	0.6317106261905319	0.7986285682941672	0.6295876658319335
Matrix reasoning	hcpd	85	Leaky site correction	0.3081529542277396	0.0882997	0.9837944681901154	0.9671120246659816	0.9940168392104344	0.9899514752257688	0.28125647106113366	0.0666546	0.282983	0.0674748
Age	hcpd	84	Leaky site correction	0.8167952854580897	0.6586295549505587	0.9610560876395314	0.9928599761999206	0.986349	0.9960132770501858	0.7994927155241058	0.6317106261905319	0.7986285682941672	0.6295876658319335
Matrix reasoning	hcpd	55	Leaky site correction	0.2458027926361621	0.0365169	0.9856970925265688	0.9663376360415084	0.9942677323113028	0.9922075110934736	0.28125647106113366	0.0666546	0.282983	0.0674748
Attention problems	hcpd	37	Leaky site correction	0.00125762	-0.121473	0.9904276829390358	0.9769852788720712	0.9961093181141648	0.9860567472157356	0.016682767063867277	-0.122613	0.0181508	-0.117614
Attention problems	hcpd	76	Leaky site correction	0.0447518	-0.0828477	0.9890138681732624	0.9700283515593358	0.9948655812050076	0.9889059260200148	0.016682767063867277	-0.122613	0.0181508	-0.117614
Age	hcpd	99	Leaky site correction	0.8017487447229624	0.6326661249474449	0.9957270584644746	0.9885420782299488	0.998824	0.9960675373403566	0.7994927155241058	0.6317106261905319	0.7986285682941672	0.6295876658319335
Age	hcpd	24	Leaky site correction	0.8143625104648313	0.6593984720411892	0.9770281970765616	0.9881750098541584	0.9908335398498892	0.9976004475977271	0.7994927155241058	0.6317106261905319	0.7986285682941672	0.6295876658319335
Matrix reasoning	hcpd	48	Leaky site correction	0.2678411619460526	0.0575959	0.9828070051649224	0.9696273608984176	0.9935223102533453	0.9905655286445438	0.28125647106113366	0.0666546	0.282983	0.0674748
Age	hcpd	29	Leaky site correction	0.798798	0.6284997128039238	0.9969555691232064	0.9893992932862192	0.999403	0.9976368293826894	0.7994927155241058	0.6317106261905319	0.7986285682941672	0.6295876658319335
Attention problems	hcpd	51	Leaky site correction	0.0263141	-0.108959	0.9048521783626065	0.9720008174943796	0.9241542870476228	0.9880044015533136	0.016682767063867277	-0.122613	0.0181508	-0.117614
Age	hcpd	20	Leaky site correction	0.7974706493325319	0.6270670730838568	0.9954299213283808	0.9869976359338062	0.9992235698437464	0.9930544281892364	0.7994927155241058	0.6317106261905319	0.7986285682941672	0.6295876658319335
Matrix reasoning	hcpd	64	Leaky site correction	0.3163456621116532	0.0931166	0.985791	0.9706422018348624	0.9946459996034804	0.9935781828303598	0.28125647106113366	0.0666546	0.282983	0.0674748
Age	hcpd	30	Leaky site correction	0.8042861522952734	0.6393091902538155	0.994009	0.9917550058892816	0.998858	0.9965	0.7994927155241058	0.6317106261905319	0.7986285682941672	0.6295876658319335
Attention problems	hcpd	25	Leaky site correction	0.0438486	-0.109904	0.988966	0.9761464116800328	0.9939209737346758	0.987698	0.016682767063867277	-0.122613	0.0181508	-0.117614
Age	hcpd	66	Leaky site correction	0.7965107555690144	0.6247813935513143	0.9958761005865232	0.9883630721489528	0.999102	0.9989537113692172	0.7994927155241058	0.6317106261905319	0.7986285682941672	0.6295876658319335
Matrix reasoning	hcpd	31	Leaky site correction	0.2505850039466183	0.044096	0.9847103757400614	0.9726027397260274	0.9940119017057988	0.9938130198770382	0.28125647106113366	0.0666546	0.282983	0.0674748
Matrix reasoning	hcpd	10	Leaky site correction	0.3012882082219285	0.0824738	0.9855835061523924	0.964121	0.9944404887930616	0.9832404251929252	0.28125647106113366	0.0666546	0.282983	0.0674748
Matrix reasoning	hcpd	88	Leaky site correction	0.2565708966288057	0.0478931	0.9834987168463588	0.9667934093789609	0.9937527033979796	0.9916299883789536	0.28125647106113366	0.0666546	0.282983	0.0674748
Matrix reasoning	hcpd	82	Leaky site correction	0.3015735537291632	0.0805176	0.9859953083726544	0.9668941117007834	0.9948024199052052	0.9903676185239156	0.28125647106113366	0.0666546	0.282983	0.0674748
Matrix reasoning	hcpd	11	Leaky site correction	0.3094001196350462	0.0892444	0.9859593688655176	0.9673437901774236	0.9943447251683116	0.9916480265531424	0.28125647106113366	0.0666546	0.282983	0.0674748
Age	hcpd	55	Leaky site correction	0.797464	0.6269190424174669	0.9962305923851535	0.9894283476898982	0.9993030324855344	0.99697	0.7994927155241058	0.6317106261905319	0.7986285682941672	0.6295876658319335
Age	hcpd	11	Leaky site correction	0.7945434859519445	0.6231569126526355	0.9961713786186552	0.9890196078431372	0.9992938606542656	0.996176	0.7994927155241058	0.6317106261905319	0.7986285682941672	0.6295876658319335
Matrix reasoning	hcpd	42	Leaky site correction	0.2476812080381324	0.0429608	0.983732	0.9727339719970524	0.9933385412507733	0.986705	0.28125647106113366	0.0666546	0.282983	0.0674748
Attention problems	hcpd	46	Leaky site correction	0.082124	-0.0736476	0.9506107709383648	0.973186	0.961463	0.99228	0.016682767063867277	-0.122613	0.0181508	-0.117614
Matrix reasoning	hcpd	99	Leaky site correction	0.276268	0.0653085	0.98455	0.9629159258318516	0.993612	0.9893574804285868	0.28125647106113366	0.0666546	0.282983	0.0674748
Matrix reasoning	hcpd	63	Leaky site correction	0.2617908580178307	0.0503207	0.9846372653147036	0.9650859822824388	0.9947645838770756	0.9779028448296254	0.28125647106113366	0.0666546	0.282983	0.0674748
Matrix reasoning	hcpd	52	Leaky site correction	0.2706793393609372	0.0585905	0.9844931322370876	0.9677664974619288	0.9934134558343592	0.9940834806450448	0.28125647106113366	0.0666546	0.282983	0.0674748
Attention problems	hcpd	6	Leaky site correction	0.0181951	-0.0985962	0.9319260351893316	0.9686615446825718	0.9453549257596954	0.983205	0.016682767063867277	-0.122613	0.0181508	-0.117614
Matrix reasoning	hcpd	40	Leaky site correction	0.2632553926037823	0.051544	0.9846792573730628	0.9687739953928846	0.9934935916666636	0.9929651148277816	0.28125647106113366	0.0666546	0.282983	0.0674748
Attention problems	hcpd	28	Leaky site correction	0.0407188	-0.126285	0.9856640015809144	0.9692691029900332	0.9915169541216862	0.978048	0.016682767063867277	-0.122613	0.0181508	-0.117614
Attention problems	hcpd	60	Leaky site correction	0.0150974	-0.130004	0.9862702801837844	0.9730436531884932	0.9949909108196384	0.9913234844768112	0.016682767063867277	-0.122613	0.0181508	-0.117614
Attention problems	hcpd	43	Leaky site correction	0.0206132	-0.103251	0.9901024994815396	0.976319	0.9968337038620326	0.9912334499801578	0.016682767063867277	-0.122613	0.0181508	-0.117614
Attention problems	hcpd	40	Leaky site correction	-0.0055646	-0.120282	0.9202750004819268	0.9753888560740304	0.9477419766415252	0.9882391139651502	0.016682767063867277	-0.122613	0.0181508	-0.117614
Age	hcpd	48	Leaky site correction	0.8016250861673273	0.6374616002625628	0.993958	0.9928853754940712	0.9986676524083012	0.995851	0.7994927155241058	0.6317106261905319	0.7986285682941672	0.6295876658319335
Attention problems	hcpd	82	Leaky site correction	0.0838313	-0.0552179	0.9908682676360056	0.9721534653465348	0.9955343774456178	0.9906019447108336	0.016682767063867277	-0.122613	0.0181508	-0.117614
Matrix reasoning	hcpd	61	Leaky site correction	0.2935318294223913	0.0780646	0.98504	0.9673386067874458	0.9937585755612156	0.9931275818278998	0.28125647106113366	0.0666546	0.282983	0.0674748
Matrix reasoning	hcpd	50	Leaky site correction	0.2741631208857311	0.058549	0.985964	0.9663299663299664	0.9947287479819692	0.9929648610257564	0.28125647106113366	0.0666546	0.282983	0.0674748
Attention problems	hcpd	59	Leaky site correction	-0.01404	-0.124999	0.9907403566231195	0.9749751737835154	0.996043	0.9767852957089692	0.016682767063867277	-0.122613	0.0181508	-0.117614
Attention problems	hcpd	52	Leaky site correction	0.0468556	-0.0831069	0.989051	0.9731598210654736	0.9960492477412758	0.9921356421356424	0.016682767063867277	-0.122613	0.0181508	-0.117614
Matrix reasoning	hcpd	41	Leaky site correction	0.3042646824851099	0.0842267	0.9845847814640823	0.9705121572684946	0.9938367560607118	0.9899525589214536	0.28125647106113366	0.0666546	0.282983	0.0674748
Age	hcpd	10	Leaky site correction	0.8049599066496237	0.641573	0.9946911018459988	0.9909803921568628	0.9988509254604654	0.9948218327608548	0.7994927155241058	0.6317106261905319	0.7986285682941672	0.6295876658319335
Age	hcpd	96	Leaky site correction	0.7960144941465848	0.628978	0.9931713406640512	0.9883449883449884	0.9986846885898596	0.9942798368761054	0.7994927155241058	0.6317106261905319	0.7986285682941672	0.6295876658319335
Attention problems	hcpd	57	Leaky site correction	0.0965171	-0.060312	0.9874863937105476	0.9745484400656814	0.9939968745823684	0.9909802654643994	0.016682767063867277	-0.122613	0.0181508	-0.117614
Age	hcpd	52	Leaky site correction	0.798555	0.6278925526063897	0.996557	0.9891348088531188	0.999166	0.9957248770492756	0.7994927155241058	0.6317106261905319	0.7986285682941672	0.6295876658319335
Attention problems	hcpd	95	Leaky site correction	0.0142075	-0.118152	0.9471337866614964	0.9782739891369946	0.9446199472312592	0.9892123973678562	0.016682767063867277	-0.122613	0.0181508	-0.117614
Matrix reasoning	hcpd	2	Leaky site correction	0.2966665326127478	0.0811758	0.9859169771798852	0.9646793587174348	0.9932802838045918	0.9891410230470904	0.28125647106113366	0.0666546	0.282983	0.0674748
Matrix reasoning	hcpd	14	Leaky site correction	0.2638410238963714	0.0540838	0.9848282068264904	0.9674899193548387	0.9943295900500616	0.9775605186923556	0.28125647106113366	0.0666546	0.282983	0.0674748
Attention problems	hcpd	71	Leaky site correction	0.0309781	-0.08168	0.9299674061626914	0.974182	0.953395	0.9944430469987492	0.016682767063867277	-0.122613	0.0181508	-0.117614
Matrix reasoning	hcpd	62	Leaky site correction	0.2892141367238507	0.0742234	0.9847921484186208	0.9653970624844412	0.993538	0.9943	0.28125647106113366	0.0666546	0.282983	0.0674748
Matrix reasoning	hcpd	53	Leaky site correction	0.2977424457406292	0.0821698	0.9879051157049108	0.9699115044247788	0.9948465233101592	0.9958872981696304	0.28125647106113366	0.0666546	0.282983	0.0674748
Matrix reasoning	hcpd	56	Leaky site correction	0.2852994548594759	0.0689668	0.9841692837827012	0.966478	0.9942196840422288	0.987733	0.28125647106113366	0.0666546	0.282983	0.0674748
Age	hcpd	45	Leaky site correction	0.8032716462842008	0.6436882333576706	0.9734617580997031	0.9897597479322569	0.9869637579261435	0.9943	0.7994927155241058	0.6317106261905319	0.7986285682941672	0.6295876658319335
Age	hcpd	79	Leaky site correction	0.7950188394450382	0.6262307143989969	0.9600204296728588	0.9891472868217054	0.9890389925235508	0.9961758394030116	0.7994927155241058	0.6317106261905319	0.7986285682941672	0.6295876658319335
Attention problems	hcpd	53	Leaky site correction	0.0342954	-0.110426	0.9856842635702324	0.9709418837675352	0.9946866514375884	0.9921171782193868	0.016682767063867277	-0.122613	0.0181508	-0.117614
Matrix reasoning	hcpd	66	Leaky site correction	0.2823749142559342	0.067115	0.9825451397984872	0.9604344453064392	0.9937175020016604	0.9920092355372004	0.28125647106113366	0.0666546	0.282983	0.0674748
Matrix reasoning	hcpd	36	Leaky site correction	0.3196501265156571	0.0970957	0.986633	0.971245	0.9938922170259612	0.9887620183075904	0.28125647106113366	0.0666546	0.282983	0.0674748
Age	hcpd	16	Leaky site correction	0.7998257747146184	0.629475	0.9958009689629502	0.9853465346534652	0.9992055706308564	0.9983944871378576	0.7994927155241058	0.6317106261905319	0.7986285682941672	0.6295876658319335
Attention problems	hcpd	21	Leaky site correction	0.0274872	-0.150197	0.9835704742732084	0.9717020391177694	0.9912619549081156	0.9933079602618836	0.016682767063867277	-0.122613	0.0181508	-0.117614
Attention problems	hcpd	45	Leaky site correction	0.0302354	-0.117823	0.9806014367014498	0.9658526900933097	0.989725	0.9877877191716576	0.016682767063867277	-0.122613	0.0181508	-0.117614
Matrix reasoning	hcpd	8	Leaky site correction	0.2704866504266115	0.0590433	0.9844245615066444	0.9707317073170731	0.9946938816994774	0.9914129048759144	0.28125647106113366	0.0666546	0.282983	0.0674748
Age	hcpd	17	Leaky site correction	0.8003345362191581	0.6341007694602183	0.9608732503927492	0.9892430278884462	0.9898050869454876	0.997385	0.7994927155241058	0.6317106261905319	0.7986285682941672	0.6295876658319335
Attention problems	hcpd	22	Leaky site correction	0.0093451	-0.126103	0.9844826105160618	0.9737620832511344	0.9940996375674837	0.9931275818278998	0.016682767063867277	-0.122613	0.0181508	-0.117614
Attention problems	hcpd	66	Leaky site correction	-0.036127	-0.128168	0.9892873702139132	0.97039	0.9948839573044872	0.9880048343027604	0.016682767063867277	-0.122613	0.0181508	-0.117614
Age	hcpd	62	Leaky site correction	0.8031252260185876	0.6391093507702564	0.9950157803640456	0.990716	0.9989764190551064	0.9991520698752656	0.7994927155241058	0.6317106261905319	0.7986285682941672	0.6295876658319335
Matrix reasoning	hcpd	81	Leaky site correction	0.2971604162000129	0.0796425	0.985426	0.9680247550283652	0.9935237591799712	0.9930014430014432	0.28125647106113366	0.0666546	0.282983	0.0674748
Matrix reasoning	hcpd	49	Leaky site correction	0.2989894807602754	0.0798668	0.9855442676015216	0.9672837940654324	0.9940362632271316	0.9930728440276548	0.28125647106113366	0.0666546	0.282983	0.0674748
Matrix reasoning	hcpd	59	Leaky site correction	0.2892786131259417	0.0733979	0.9879549947791108	0.9674358974358974	0.9946144362195296	0.9965366722455968	0.28125647106113366	0.0666546	0.282983	0.0674748
Attention problems	hcpd	10	Leaky site correction	0.1023180470663625	-0.067696	0.9821197098359784	0.97125	0.9891178166390464	0.9921171782193868	0.016682767063867277	-0.122613	0.0181508	-0.117614
Matrix reasoning	hcpd	13	Leaky site correction	0.2736685977936559	0.0585178	0.9856555578683392	0.9662337662337662	0.9944038915869368	0.989664	0.28125647106113366	0.0666546	0.282983	0.0674748
Attention problems	hcpd	17	Leaky site correction	0.038894	-0.111169	0.9862380840268118	0.972656	0.9939851975126108	0.9575884402546742	0.016682767063867277	-0.122613	0.0181508	-0.117614
Age	hcpd	73	Leaky site correction	0.7873638933606357	0.6120054311683464	0.9954159939753348	0.9905474596297756	0.9991325550926496	0.9957068385551262	0.7994927155241058	0.6317106261905319	0.7986285682941672	0.6295876658319335
Matrix reasoning	hcpd	16	Leaky site correction	0.2694758512439033	0.0581663	0.9829814798737888	0.9680247550283652	0.9930207144491232	0.9888520095244968	0.28125647106113366	0.0666546	0.282983	0.0674748
Age	hcpd	1	Leaky site correction	0.8004755161358899	0.6348531985651329	0.994902	0.9929769801014436	0.9987628214758626	0.9948766081610184	0.7994927155241058	0.6317106261905319	0.7986285682941672	0.6295876658319335
Attention problems	hcpd	83	Leaky site correction	0.0133197	-0.100374	0.989716	0.9730226854690374	0.996611	0.9931091715821674	0.016682767063867277	-0.122613	0.0181508	-0.117614
Age	hcpd	49	Leaky site correction	0.7975292844248145	0.6305219121850956	0.9595557130716256	0.988554	0.98942	0.9976189623722076	0.7994927155241058	0.6317106261905319	0.7986285682941672	0.6295876658319335
Age	hcpd	40	Leaky site correction	0.8084825969277313	0.650188	0.9941384596245022	0.9911708253358924	0.9984226590253475	0.996879	0.7994927155241058	0.6317106261905319	0.7986285682941672	0.6295876658319335
Age	hcpd	59	Leaky site correction	0.7986144169955125	0.6284419521003463	0.9969671032019464	0.987838	0.9992705529976286	0.9978174211114782	0.7994927155241058	0.6317106261905319	0.7986285682941672	0.6295876658319335
Age	hcpd	76	Leaky site correction	0.7950765050568496	0.6225250806092401	0.9966398604082548	0.990169	0.9993063407995836	0.9984125838805108	0.7994927155241058	0.6317106261905319	0.7986285682941672	0.6295876658319335
Attention problems	hcpd	67	Leaky site correction	-0.038527	-0.176411	0.9875102318898598	0.9739895958383352	0.9952259407578088	0.9857660877287406	0.016682767063867277	-0.122613	0.0181508	-0.117614
Attention problems	hcpd	88	Leaky site correction	-0.0191943	-0.133708	0.9906959627708576	0.9721337579617836	0.9970953356871708	0.986363	0.016682767063867277	-0.122613	0.0181508	-0.117614
Age	hcpd	21	Leaky site correction	0.7877617116435524	0.6123119748498647	0.9968893385722886	0.9886851346078814	0.9991852602995508	0.9947149120469572	0.7994927155241058	0.6317106261905319	0.7986285682941672	0.6295876658319335
Age	hcpd	91	Leaky site correction	0.7962248831752525	0.6235218415295055	0.9963106536573756	0.9896907216494846	0.9993538699597204	0.9973120718878804	0.7994927155241058	0.6317106261905319	0.7986285682941672	0.6295876658319335
Attention problems	hcpd	0	Leaky site correction	-0.0343763	-0.170384	0.9901049850361674	0.9763079960513328	0.9955480644940828	0.9842472799740172	0.016682767063867277	-0.122613	0.0181508	-0.117614
Age	hcpd	98	Leaky site correction	0.7996304808984335	0.6339894122310408	0.9959384739888356	0.9879189399844116	0.9988554780629664	0.9970416335954976	0.7994927155241058	0.6317106261905319	0.7986285682941672	0.6295876658319335
Attention problems	hcpd	65	Leaky site correction	0.0359665	-0.116313	0.9841555905586754	0.9705762157744176	0.9939707098350608	0.9919913419913422	0.016682767063867277	-0.122613	0.0181508	-0.117614
Matrix reasoning	hcpd	18	Leaky site correction	0.2898016669829781	0.0733672	0.983984	0.9658463083877448	0.9945889210153908	0.9918285623129958	0.28125647106113366	0.0666546	0.282983	0.0674748
Matrix reasoning	hcpd	7	Leaky site correction	0.2377983053138464	0.0264615	0.9853404728044748	0.970498	0.9945939765867692	0.9926219911712316	0.28125647106113366	0.0666546	0.282983	0.0674748
Matrix reasoning	hcpd	29	Leaky site correction	0.2904499458535697	0.073091	0.9852049392413889	0.9634303373680144	0.9943845747955284	0.9887984994122891	0.28125647106113366	0.0666546	0.282983	0.0674748
Matrix reasoning	hcpd	71	Leaky site correction	0.3032759699485079	0.0848424	0.9857288674323268	0.9718875502008032	0.9945564151522184	0.9922077922077924	0.28125647106113366	0.0666546	0.282983	0.0674748
Attention problems	hcpd	12	Leaky site correction	0.0441945	-0.113889	0.9815324256269456	0.9705521472392638	0.991526	0.993415	0.016682767063867277	-0.122613	0.0181508	-0.117614
Matrix reasoning	hcpd	67	Leaky site correction	0.3006938820360756	0.081629	0.9835537454441984	0.9657012195121952	0.9931145089113902	0.9948951063184012	0.28125647106113366	0.0666546	0.282983	0.0674748
Age	hcpd	0	Leaky site correction	0.7975999676829216	0.6266228067993111	0.9969487258130652	0.99114	0.9994138647052476	0.9984847398084812	0.7994927155241058	0.6317106261905319	0.7986285682941672	0.6295876658319335
Age	hcpd	19	Leaky site correction	0.7985133921181395	0.6287294069653339	0.9962745358280568	0.9917192429022084	0.9991022191976412	0.9961575928130753	0.7994927155241058	0.6317106261905319	0.7986285682941672	0.6295876658319335
Age	hcpd	78	Leaky site correction	0.8058246787600004	0.6425640122253347	0.962543	0.9912940245350218	0.9905812803980396	0.9980157298506386	0.7994927155241058	0.6317106261905319	0.7986285682941672	0.6295876658319335
Age	hcpd	72	Leaky site correction	0.7937388088100938	0.6247055216714632	0.9616399897448272	0.9930795847750864	0.984586	0.9969693715748166	0.7994927155241058	0.6317106261905319	0.7986285682941672	0.6295876658319335
Matrix reasoning	hcpd	58	Leaky site correction	0.2974633568511002	0.0813248	0.9857713691043896	0.9663152481357676	0.9941714913843976	0.9929290384902278	0.28125647106113366	0.0666546	0.282983	0.0674748
Attention problems	hcpd	3	Leaky site correction	0.00587539	-0.114758	0.9895196511712606	0.9750203086921202	0.9955633367936492	0.9904566077349046	0.016682767063867277	-0.122613	0.0181508	-0.117614
Age	hcpd	2	Leaky covariate regression	0.7996125165570493	0.6317430527803412	0.9865099614397116	0.9823113207547168	0.9883326686276208	0.9966266813547816	0.7766556312177374	0.6021690791426252	0.7771036070089992	0.6035115592718799
Matrix reasoning	hcpd	97	Leaky covariate regression	0.2073506594880246	-0.00107608	0.9594566982944552	0.9267857142857144	0.9416976220727556	0.9834409610736315	0.20292498065253947	-0.00376409	0.20380424183824766	-0.00105674
Attention problems	hcpd	71	Leaky covariate regression	0.00116544	-0.245857	0.8962930385089409	0.9310208908159244	0.7490221051716424	0.9798116577482552	-0.0454906	-0.296149	-0.0462948	-0.298148
Matrix reasoning	hcpd	1	Leaky covariate regression	0.2096586183520634	0.00423606	0.9608016704245486	0.9239677744209466	0.9465472737056758	0.9791294624317876	0.20292498065253947	-0.00376409	0.20380424183824766	-0.00105674
Attention problems	hcpd	25	Leaky covariate regression	-0.0373898	-0.325567	0.8970338578051795	0.9401603948180136	0.7912491770244827	0.9887429701448038	-0.0454906	-0.296149	-0.0462948	-0.298148
Age	hcpd	94	Leaky covariate regression	0.7887051189414058	0.6187359671092996	0.9846946780604928	0.9782522736259393	0.9925000215607476	0.9931084276264036	0.7766556312177374	0.6021690791426252	0.7771036070089992	0.6035115592718799
Attention problems	hcpd	92	Leaky covariate regression	-0.0380866	-0.288072	0.8780668055445405	0.9330392943063353	0.7590102492333277	0.9832428436455888	-0.0454906	-0.296149	-0.0462948	-0.298148
Matrix reasoning	hcpd	8	Leaky covariate regression	0.1970539301443468	-0.00365968	0.9620529419169268	0.9324775353016688	0.9571082384363948	0.9736775636862236	0.20292498065253947	-0.00376409	0.20380424183824766	-0.00105674
Attention problems	hcpd	80	Leaky covariate regression	-0.028033	-0.286234	0.8920877793686783	0.9416733708769108	0.819666	0.988816	-0.0454906	-0.296149	-0.0462948	-0.298148
Matrix reasoning	hcpd	89	Leaky covariate regression	0.2298629173777124	0.0173523	0.959494	0.92978	0.9439321409686812	0.9836932014515968	0.20292498065253947	-0.00376409	0.20380424183824766	-0.00105674
Matrix reasoning	hcpd	85	Leaky covariate regression	0.2205946589431261	0.0129156	0.962849	0.9331963001027748	0.950625	0.9853530076039528	0.20292498065253947	-0.00376409	0.20380424183824766	-0.00105674
Age	hcpd	42	Leaky covariate regression	0.7686007224221227	0.590282	0.901106	0.9839530332681018	0.9527468021662782	0.9883469225773868	0.7766556312177374	0.6021690791426252	0.7771036070089992	0.6035115592718799
Attention problems	hcpd	30	Leaky covariate regression	-0.071648	-0.371079	0.8893821189177912	0.9341100843712334	0.8181856633031374	0.981186	-0.0454906	-0.296149	-0.0462948	-0.298148
Matrix reasoning	hcpd	6	Leaky covariate regression	0.1794286265368491	-0.0292196	0.9623070834377064	0.9318239633680996	0.9529204477745152	0.978337	0.20292498065253947	-0.00376409	0.20380424183824766	-0.00105674
Age	hcpd	44	Leaky covariate regression	0.7672400517325549	0.5879977272573143	0.9488384837839786	0.9826635145784082	0.9628050667978344	0.9919367932778924	0.7766556312177374	0.6021690791426252	0.7771036070089992	0.6035115592718799
Attention problems	hcpd	24	Leaky covariate regression	-0.0733808	-0.303688	0.9090052826193123	0.9421073717948718	0.8215896725470602	0.9740953211953732	-0.0454906	-0.296149	-0.0462948	-0.298148
Age	hcpd	5	Leaky covariate regression	0.7777306290369305	0.604349	0.8809179104141943	0.9833784306146116	0.9385240470440498	0.9957426856428426	0.7766556312177374	0.6021690791426252	0.7771036070089992	0.6035115592718799
Matrix reasoning	hcpd	73	Leaky covariate regression	0.187924	-0.0178584	0.9617200010769082	0.9303749043611323	0.9585963747987888	0.9804282340105476	0.20292498065253947	-0.00376409	0.20380424183824766	-0.00105674
Attention problems	hcpd	83	Leaky covariate regression	-0.0464446	-0.256375	0.8821768134426893	0.9382791743306764	0.8266104858239403	0.9897721752681964	-0.0454906	-0.296149	-0.0462948	-0.298148
Age	hcpd	49	Leaky covariate regression	0.7709976872724372	0.5943082989859787	0.9146857457509748	0.9835940480732543	0.9639470634696646	0.9942638629797144	0.7766556312177374	0.6021690791426252	0.7771036070089992	0.6035115592718799
Age	hcpd	40	Leaky covariate regression	0.7716839869447064	0.5953473539605658	0.9736500168646856	0.9696737044145872	0.970106	0.9932716418449512	0.7766556312177374	0.6021690791426252	0.7771036070089992	0.6035115592718799
Attention problems	hcpd	6	Leaky covariate regression	-0.110015	-0.407594	0.8840270339478685	0.9425798625151638	0.8140089814517568	0.9933067529444908	-0.0454906	-0.296149	-0.0462948	-0.298148
Matrix reasoning	hcpd	52	Leaky covariate regression	0.1910059335802794	-0.0144553	0.9625356690934834	0.9279187817258884	0.9531504919898772	0.9897182438038888	0.20292498065253947	-0.00376409	0.20380424183824766	-0.00105674
Matrix reasoning	hcpd	63	Leaky covariate regression	0.1990826836305834	-0.00346574	0.9634439676188968	0.9244398124022928	0.9553516954661182	0.9830080456629628	0.20292498065253947	-0.00376409	0.20380424183824766	-0.00105674
Age	hcpd	97	Leaky covariate regression	0.7803686590498021	0.6082285705392747	0.9273069667376586	0.9840255591054312	0.967724	0.9950751397973572	0.7766556312177374	0.6021690791426252	0.7771036070089992	0.6035115592718799
Matrix reasoning	hcpd	24	Leaky covariate regression	0.2393902768479628	0.0267154	0.9637125654209115	0.9361366622864652	0.9541492590074214	0.9803741185280992	0.20292498065253947	-0.00376409	0.20380424183824766	-0.00105674
Attention problems	hcpd	75	Leaky covariate regression	0.0191804	-0.206307	0.9289797374925864	0.9401160381268132	0.8305878020971689	0.9849200915533084	-0.0454906	-0.296149	-0.0462948	-0.298148
Attention problems	hcpd	93	Leaky covariate regression	-0.058708	-0.296593	0.8741832033126508	0.9306451612903226	0.724812	0.9763506824074388	-0.0454906	-0.296149	-0.0462948	-0.298148
Matrix reasoning	hcpd	95	Leaky covariate regression	0.2195451082924948	0.0142317	0.9642830033082016	0.9294176959919336	0.9519090347213642	0.978461	0.20292498065253947	-0.00376409	0.20380424183824766	-0.00105674
Attention problems	hcpd	55	Leaky covariate regression	-0.0372029	-0.282722	0.8836995728863957	0.9321037697608432	0.7857488328702946	0.9613983194683025	-0.0454906	-0.296149	-0.0462948	-0.298148
Matrix reasoning	hcpd	9	Leaky covariate regression	0.2384632670367478	0.0259795	0.965049	0.9263404476834982	0.9574397771907012	0.975681	0.20292498065253947	-0.00376409	0.20380424183824766	-0.00105674
Matrix reasoning	hcpd	55	Leaky covariate regression	0.1767509770072336	-0.0263354	0.9637889434219352	0.9258415590989624	0.9504103982162236	0.9837461479954585	0.20292498065253947	-0.00376409	0.20380424183824766	-0.00105674
Age	hcpd	11	Leaky covariate regression	0.7748956593416385	0.6001049094652338	0.9019708215103824	0.975686	0.9574240105401532	0.9922975631608814	0.7766556312177374	0.6021690791426252	0.7771036070089992	0.6035115592718799
Matrix reasoning	hcpd	42	Leaky covariate regression	0.1720956998301486	-0.0262442	0.9595426392431722	0.9211495946941785	0.9474775832190524	0.9755939175784968	0.20292498065253947	-0.00376409	0.20380424183824766	-0.00105674
Attention problems	hcpd	46	Leaky covariate regression	0.0232699	-0.230492	0.9181119565104224	0.9388900436499688	0.8303230418774581	0.9885998773404522	-0.0454906	-0.296149	-0.0462948	-0.298148
Age	hcpd	59	Leaky covariate regression	0.7802590610307765	0.6064845008615645	0.9515870341935392	0.9772459788152216	0.9879292738070464	0.989556	0.7766556312177374	0.6021690791426252	0.7771036070089992	0.6035115592718799
Age	hcpd	26	Leaky covariate regression	0.7768932058575408	0.5994879762715382	0.8817760610636349	0.9816046966731898	0.9468218969477896	0.9937584573044012	0.7766556312177374	0.6021690791426252	0.7771036070089992	0.6035115592718799
Age	hcpd	93	Leaky covariate regression	0.7796679529859712	0.6078318282391519	0.9445591910407382	0.990068	0.9613567067117904	0.9977449443271792	0.7766556312177374	0.6021690791426252	0.7771036070089992	0.6035115592718799
Attention problems	hcpd	47	Leaky covariate regression	0.00652139	-0.248365	0.9191231855204212	0.9351239669421488	0.8001639385445423	0.965889	-0.0454906	-0.296149	-0.0462948	-0.298148
Attention problems	hcpd	74	Leaky covariate regression	-0.0222862	-0.329557	0.8967113054583735	0.9385693671407958	0.8109477225387476	0.9772542796373273	-0.0454906	-0.296149	-0.0462948	-0.298148
Attention problems	hcpd	67	Leaky covariate regression	-0.0719919	-0.341327	0.8773623476849793	0.931373	0.7920239891049223	0.9608890177996304	-0.0454906	-0.296149	-0.0462948	-0.298148
Age	hcpd	0	Leaky covariate regression	0.779452	0.6073911558619045	0.8996198534709758	0.9786548530004028	0.9527005572844474	0.9906201522421444	0.7766556312177374	0.6021690791426252	0.7771036070089992	0.6035115592718799
Matrix reasoning	hcpd	67	Leaky covariate regression	0.2275890658692383	0.0169575	0.960689	0.9232723577235772	0.942828	0.9854784884799964	0.20292498065253947	-0.00376409	0.20380424183824766	-0.00105674
Attention problems	hcpd	12	Leaky covariate regression	-0.0117908	-0.196149	0.9222184295110748	0.9357873210633948	0.8312243377333489	0.9768717358330032	-0.0454906	-0.296149	-0.0462948	-0.298148
Matrix reasoning	hcpd	71	Leaky covariate regression	0.2249183423190477	0.0178793	0.9642322720247904	0.9246987951807228	0.9454590561744346	0.9775613275613276	0.20292498065253947	-0.00376409	0.20380424183824766	-0.00105674
Matrix reasoning	hcpd	29	Leaky covariate regression	0.2026682576301419	-0.00415545	0.9614772308571694	0.933299	0.947886	0.9865257311440936	0.20292498065253947	-0.00376409	0.20380424183824766	-0.00105674
Matrix reasoning	hcpd	7	Leaky covariate regression	0.1634013458397842	-0.0450266	0.9600677293071532	0.924466	0.9494542890730218	0.9710832520759228	0.20292498065253947	-0.00376409	0.20380424183824766	-0.00105674
Matrix reasoning	hcpd	75	Leaky covariate regression	0.1824945931998854	-0.0153354	0.960879	0.9344137756394024	0.9459627237705532	0.978914	0.20292498065253947	-0.00376409	0.20380424183824766	-0.00105674
Age	hcpd	17	Leaky covariate regression	0.7751153101563648	0.6005740897304486	0.921881	0.9808764940239044	0.9608725006591974	0.9948229523418032	0.7766556312177374	0.6021690791426252	0.7771036070089992	0.6035115592718799
Age	hcpd	10	Leaky covariate regression	0.7808626390206234	0.6080614262879256	0.967347	0.9811764705882352	0.9720784892647876	0.9940100339817416	0.7766556312177374	0.6021690791426252	0.7771036070089992	0.6035115592718799
Attention problems	hcpd	52	Leaky covariate regression	-0.0245094	-0.287877	0.8748634338424931	0.939813	0.7823676591757989	0.974529	-0.0454906	-0.296149	-0.0462948	-0.298148
Attention problems	hcpd	59	Leaky covariate regression	-0.0744631	-0.330172	0.8733514910039567	0.9318768619662364	0.7693212670006886	0.9780094929110574	-0.0454906	-0.296149	-0.0462948	-0.298148
Attention problems	hcpd	65	Leaky covariate regression	-0.0237602	-0.30786	0.8970265185211438	0.9288925214548428	0.7962694496437276	0.9740777526769032	-0.0454906	-0.296149	-0.0462948	-0.298148
Matrix reasoning	hcpd	18	Leaky covariate regression	0.2117260550113461	0.00309613	0.962955	0.9213962832747364	0.951735	0.9754320141419242	0.20292498065253947	-0.00376409	0.20380424183824766	-0.00105674
Age	hcpd	19	Leaky covariate regression	0.7774741354452227	0.6042256648012445	0.9239961740617344	0.98541	0.9661424872233536	0.9884908179095862	0.7766556312177374	0.6021690791426252	0.7771036070089992	0.6035115592718799
Matrix reasoning	hcpd	13	Leaky covariate regression	0.2035895278196352	-0.00332591	0.963375	0.9345454545454546	0.947766	0.9775240364524872	0.20292498065253947	-0.00376409	0.20380424183824766	-0.00105674
Matrix reasoning	hcpd	40	Leaky covariate regression	0.1822483538036781	-0.0204898	0.9625439811077168	0.9375479907857692	0.945074	0.9769295984561563	0.20292498065253947	-0.00376409	0.20380424183824766	-0.00105674
Attention problems	hcpd	17	Leaky covariate regression	-0.0446272	-0.292653	0.9086282999297064	0.9395559210526316	0.8042099358407522	0.9525579070904135	-0.0454906	-0.296149	-0.0462948	-0.298148
Attention problems	hcpd	88	Leaky covariate regression	-0.0682831	-0.33226	0.8781757164974692	0.9367038216560508	0.7878192585815191	0.9733006212136838	-0.0454906	-0.296149	-0.0462948	-0.298148
Attention problems	hcpd	40	Leaky covariate regression	-0.0938763	-0.403629	0.8691580325395429	0.9379799173065564	0.7624009766508858	0.976748	-0.0454906	-0.296149	-0.0462948	-0.298148
Matrix reasoning	hcpd	59	Leaky covariate regression	0.199387	-0.009764	0.9641782330130207	0.926154	0.9487357445239706	0.9888706507858828	0.20292498065253947	-0.00376409	0.20380424183824766	-0.00105674
Matrix reasoning	hcpd	49	Leaky covariate regression	0.223615	0.0144655	0.9615461932521532	0.9249302561501396	0.9428809061636472	0.973068	0.20292498065253947	-0.00376409	0.20380424183824766	-0.00105674
Matrix reasoning	hcpd	81	Leaky covariate regression	0.2146311897111628	0.00699353	0.9656563976056556	0.929861	0.9442412663112256	0.978931	0.20292498065253947	-0.00376409	0.20380424183824766	-0.00105674
Age	hcpd	62	Leaky covariate regression	0.7753712943535553	0.6010890807640903	0.9655391941600796	0.9787234042553192	0.9741765474036658	0.9970955930401332	0.7766556312177374	0.6021690791426252	0.7771036070089992	0.6035115592718799
Age	hcpd	72	Leaky covariate regression	0.7641276203334347	0.5835371378457643	0.9013514000813262	0.9777008842752788	0.9486501860477796	0.9924592299720048	0.7766556312177374	0.6021690791426252	0.7771036070089992	0.6035115592718799
Age	hcpd	78	Leaky covariate regression	0.7880359867597333	0.6209600721942894	0.9009420139737612	0.9794222398100516	0.958678	0.9947145306930982	0.7766556312177374	0.6021690791426252	0.7771036070089992	0.6035115592718799
Age	hcpd	98	Leaky covariate regression	0.7669103041786314	0.5876840950975881	0.9503987489437156	0.9777864380358536	0.9637358493523488	0.9955083339346276	0.7766556312177374	0.6021690791426252	0.7771036070089992	0.6035115592718799
Attention problems	hcpd	0	Leaky covariate regression	-0.0798578	-0.266996	0.921941	0.9397828232971372	0.8918305092164213	0.9737502157983126	-0.0454906	-0.296149	-0.0462948	-0.298148
Age	hcpd	91	Leaky covariate regression	0.7842721362855758	0.6124977440063804	0.9544248289256154	0.9885011895321174	0.9840322141984216	0.9953639437980324	0.7766556312177374	0.6021690791426252	0.7771036070089992	0.6035115592718799
Attention problems	hcpd	22	Leaky covariate regression	-0.0738844	-0.324221	0.8950540522546454	0.9354902347603078	0.7751110682252769	0.9547774965727288	-0.0454906	-0.296149	-0.0462948	-0.298148
Attention problems	hcpd	10	Leaky covariate regression	0.00909527	-0.249896	0.905353	0.9364583333333332	0.8248967651226966	0.9650413985010724	-0.0454906	-0.296149	-0.0462948	-0.298148
Matrix reasoning	hcpd	58	Leaky covariate regression	0.2154096278562014	0.0101231	0.9621327408346644	0.9238878889174597	0.9454143234749156	0.977868	0.20292498065253947	-0.00376409	0.20380424183824766	-0.00105674
Attention problems	hcpd	3	Leaky covariate regression	-0.054394	-0.333065	0.873262	0.9374492282696996	0.7831212131347793	0.9753959384391342	-0.0454906	-0.296149	-0.0462948	-0.298148
Age	hcpd	21	Leaky covariate regression	0.7742265968620605	0.5978325277656282	0.9562661853428496	0.9785407725321889	0.9841759202851718	0.9923878934269224	0.7766556312177374	0.6021690791426252	0.7771036070089992	0.6035115592718799
Age	hcpd	73	Leaky covariate regression	0.762798	0.5810257162169843	0.899159	0.9838519102008664	0.954641	0.9898443279565567	0.7766556312177374	0.6021690791426252	0.7771036070089992	0.6035115592718799
Matrix reasoning	hcpd	53	Leaky covariate regression	0.2001947198835805	0.0012873	0.9608971148986032	0.9264222503160556	0.9432385043823468	0.9826650072850786	0.20292498065253947	-0.00376409	0.20380424183824766	-0.00105674
Matrix reasoning	hcpd	16	Leaky covariate regression	0.1873200077881242	-0.0152632	0.960334	0.9213512119649304	0.9541864263343844	0.9650774754893712	0.20292498065253947	-0.00376409	0.20380424183824766	-0.00105674
Age	hcpd	66	Leaky covariate regression	0.7835404176839629	0.6127429933986551	0.9185250860292398	0.9813809154383244	0.9602942824888138	0.995761	0.7766556312177374	0.6021690791426252	0.7771036070089992	0.6035115592718799
Matrix reasoning	hcpd	43	Leaky covariate regression	0.2114627612119028	0.00505992	0.9675394294810687	0.9306981519507188	0.9546564850597332	0.9623002272809262	0.20292498065253947	-0.00376409	0.20380424183824766	-0.00105674
Attention problems	hcpd	29	Leaky covariate regression	-0.0565005	-0.270273	0.9262531709492248	0.9378340922589586	0.8392221228451511	0.9672193446698802	-0.0454906	-0.296149	-0.0462948	-0.298148
Age	hcpd	34	Leaky covariate regression	0.7910806900165155	0.62292	0.9545066507607852	0.9796397807361004	0.9835208683942498	0.9942455142186168	0.7766556312177374	0.6021690791426252	0.7771036070089992	0.6035115592718799
Age	hcpd	65	Leaky covariate regression	0.7775134137414661	0.6044137470196178	0.8990321686356192	0.9802402169701666	0.9516512194321444	0.9945700216291904	0.7766556312177374	0.6021690791426252	0.7771036070089992	0.6035115592718799
Attention problems	hcpd	44	Leaky covariate regression	-0.0641173	-0.359791	0.9063539869818058	0.9349412241588976	0.8022556927009193	0.9779036419996688	-0.0454906	-0.296149	-0.0462948	-0.298148
Attention problems	hcpd	32	Leaky covariate regression	-0.0528192	-0.264909	0.9120619463571212	0.9379907388765856	0.8562117029151479	0.9677076018574526	-0.0454906	-0.296149	-0.0462948	-0.298148
Attention problems	hcpd	5	Leaky covariate regression	-0.0694747	-0.375027	0.8960371944376293	0.9389973827259916	0.7889997579991871	0.9746198388944268	-0.0454906	-0.296149	-0.0462948	-0.298148
Attention problems	hcpd	94	Leaky covariate regression	-0.0431873	-0.315012	0.8726725280628406	0.937133	0.7644070620048883	0.9837650630545478	-0.0454906	-0.296149	-0.0462948	-0.298148
Matrix reasoning	hcpd	17	Leaky covariate regression	0.2096858800449953	0.00506127	0.959076	0.9215686274509804	0.9396287605262152	0.9833321307453642	0.20292498065253947	-0.00376409	0.20380424183824766	-0.00105674
Matrix reasoning	hcpd	21	Leaky covariate regression	0.1919321552871861	-0.0145105	0.9642836422969188	0.9395099540581928	0.9573451016117251	0.981835	0.20292498065253947	-0.00376409	0.20380424183824766	-0.00105674
Attention problems	hcpd	23	Leaky covariate regression	-0.105649	-0.375924	0.8864337510163691	0.9379470326696308	0.7913069056632918	0.9844860561301586	-0.0454906	-0.296149	-0.0462948	-0.298148
Attention problems	hcpd	49	Leaky covariate regression	-0.0207711	-0.297211	0.8784945757461805	0.9450980392156862	0.7595184711914232	0.9806596046431376	-0.0454906	-0.296149	-0.0462948	-0.298148
Attention problems	hcpd	14	Leaky covariate regression	-0.10091	-0.331857	0.8778935467656939	0.9382740711146624	0.8160672760737636	0.976351	-0.0454906	-0.296149	-0.0462948	-0.298148
Attention problems	hcpd	39	Leaky covariate regression	-0.029103	-0.3062	0.8786171023128703	0.9355945891378962	0.7301685141029018	0.9676552321616316	-0.0454906	-0.296149	-0.0462948	-0.298148
Age	hcpd	28	Leaky covariate regression	0.7788054434348924	0.6063839045377508	0.9175718935123308	0.983619	0.9622974803875904	0.9929104887942988	0.7766556312177374	0.6021690791426252	0.7771036070089992	0.6035115592718799
Age	hcpd	15	Leaky covariate regression	0.7861190978380673	0.6177778440627151	0.9572517989545418	0.9811849479583667	0.9656931344107996	0.9953459007662596	0.7766556312177374	0.6021690791426252	0.7771036070089992	0.6035115592718799
Attention problems	hcpd	26	Leaky covariate regression	-0.0156973	-0.205904	0.9221320149196772	0.938424	0.8585070094042212	0.9851543194777016	-0.0454906	-0.296149	-0.0462948	-0.298148
Attention problems	hcpd	18	Leaky covariate regression	-0.0423555	-0.299064	0.9253159123361708	0.933375	0.8100052914188756	0.9800497853457916	-0.0454906	-0.296149	-0.0462948	-0.298148
Matrix reasoning	hcpd	4	Leaky covariate regression	0.1727050458096025	-0.0269416	0.9644856345950252	0.9308255491037616	0.9533281805173756	0.9730651297210674	0.20292498065253947	-0.00376409	0.20380424183824766	-0.00105674
Age	hcpd	68	Leaky covariate regression	0.7772188110874237	0.603675	0.9659662657415125	0.980469	0.9809269036292316	0.986723	0.7766556312177374	0.6021690791426252	0.7771036070089992	0.6035115592718799
Attention problems	hcpd	1	Leaky covariate regression	-0.0646928	-0.313312	0.8836077102039127	0.933957	0.7858095552967148	0.9782628305010104	-0.0454906	-0.296149	-0.0462948	-0.298148
Attention problems	hcpd	81	Leaky covariate regression	-0.0263604	-0.253246	0.8808470291164087	0.9350231341782338	0.7910833268787395	0.979778	-0.0454906	-0.296149	-0.0462948	-0.298148
Matrix reasoning	hcpd	30	Leaky covariate regression	0.2218280030308521	0.010211	0.963969	0.9312564366632338	0.9492996361782572	0.979093	0.20292498065253947	-0.00376409	0.20380424183824766	-0.00105674
Age	hcpd	77	Leaky covariate regression	0.7783069070762408	0.605615	0.9232897215005514	0.9793732645775486	0.9652267674347283	0.9908544836289258	0.7766556312177374	0.6021690791426252	0.7771036070089992	0.6035115592718799
Age	hcpd	9	Leaky covariate regression	0.7704556881505649	0.5911316895937944	0.9545571709109332	0.9837019790454016	0.9798406895397024	0.9973663323472112	0.7766556312177374	0.6021690791426252	0.7771036070089992	0.6035115592718799
Age	hcpd	95	Leaky covariate regression	0.7799909809799478	0.6077972261001738	0.964677	0.9822667694680032	0.977091	0.99742	0.7766556312177374	0.6021690791426252	0.7771036070089992	0.6035115592718799
Age	hcpd	92	Leaky covariate regression	0.7840820576709682	0.614124	0.9270905908521612	0.9785458879618594	0.969695	0.9897000212915048	0.7766556312177374	0.6021690791426252	0.7771036070089992	0.6035115592718799
Matrix reasoning	hcpd	69	Leaky covariate regression	0.1996710018582478	-0.00327107	0.9639987015691768	0.9279210925644916	0.9456519336753432	0.9836751629574474	0.20292498065253947	-0.00376409	0.20380424183824766	-0.00105674
Age	hcpd	51	Leaky covariate regression	0.7634600010011348	0.5826190729708363	0.9636733372198844	0.9857582755966128	0.9718219610398487	0.9951476452364934	0.7766556312177374	0.6021690791426252	0.7771036070089992	0.6035115592718799
Age	hcpd	86	Leaky covariate regression	0.7690607554240745	0.5911974469276116	0.8969289046444953	0.9818683484430428	0.9499880065276872	0.9877157856469228	0.7766556312177374	0.6021690791426252	0.7771036070089992	0.6035115592718799
Attention problems	hcpd	64	Leaky covariate regression	-0.0290746	-0.248193	0.9084771600892938	0.9372125574885024	0.8328020938227604	0.9775396453132478	-0.0454906	-0.296149	-0.0462948	-0.298148
Age	hcpd	63	Leaky covariate regression	0.7785809654271667	0.6055243930475143	0.964457	0.9835680751173708	0.9769162257137224	0.9969873542653784	0.7766556312177374	0.6021690791426252	0.7771036070089992	0.6035115592718799
Matrix reasoning	hcpd	47	Leaky covariate regression	0.1890447839091463	-0.0156498	0.9627414138962808	0.923155	0.9494210201447154	0.9863628985857144	0.20292498065253947	-0.00376409	0.20380424183824766	-0.00105674
Attention problems	hcpd	36	Leaky covariate regression	-0.046145	-0.269785	0.9050423435345856	0.9378048780487804	0.8501710621167691	0.9498692163537013	-0.0454906	-0.296149	-0.0462948	-0.298148
Matrix reasoning	hcpd	94	Leaky covariate regression	0.179668	-0.0234648	0.9610971871358313	0.9215735404660486	0.9449663430311518	0.9745486031275704	0.20292498065253947	-0.00376409	0.20380424183824766	-0.00105674
Attention problems	hcpd	58	Leaky covariate regression	-0.0583425	-0.341331	0.8807966397410766	0.9386138613861386	0.7630679411836367	0.9813846098344094	-0.0454906	-0.296149	-0.0462948	-0.298148
Attention problems	hcpd	97	Leaky covariate regression	-0.0128685	-0.287479	0.8720571592521988	0.93781	0.7617734766608861	0.9718053250595282	-0.0454906	-0.296149	-0.0462948	-0.298148
Age	hcpd	24	Leaky covariate regression	0.7867039517885133	0.6172852524234169	0.9673343598569932	0.9767441860465116	0.9758082148726908	0.996031	0.7766556312177374	0.6021690791426252	0.7771036070089992	0.6035115592718799
Age	hcpd	99	Leaky covariate regression	0.7748066723291496	0.5974378363806683	0.8674777813186195	0.98064	0.9337896105296456	0.9968612454001012	0.7766556312177374	0.6021690791426252	0.7771036070089992	0.6035115592718799
Attention problems	hcpd	54	Leaky covariate regression	0.0281077	-0.233672	0.9036599325908212	0.9441170493802072	0.8000974893799441	0.9874089046039284	-0.0454906	-0.296149	-0.0462948	-0.298148
Age	hcpd	96	Leaky covariate regression	0.7703492949977063	0.5933389319542075	0.9657624089082644	0.984071	0.975759	0.9964274800124931	0.7766556312177374	0.6021690791426252	0.7771036070089992	0.6035115592718799
Matrix reasoning	hcpd	36	Leaky covariate regression	0.2310688612588206	0.018616	0.9633123399751864	0.9234916559691912	0.9412465098240528	0.9741684104192224	0.20292498065253947	-0.00376409	0.20380424183824766	-0.00105674
Attention problems	hcpd	45	Leaky covariate regression	-0.048542	-0.312119	0.8948593373872847	0.9334921580305736	0.7693348952865958	0.9847749618270452	-0.0454906	-0.296149	-0.0462948	-0.298148
Attention problems	hcpd	57	Leaky covariate regression	0.0109232	-0.256069	0.8962539907223868	0.9367816091954024	0.7356108890239181	0.978839	-0.0454906	-0.296149	-0.0462948	-0.298148
Attention problems	hcpd	21	Leaky covariate regression	-0.0512767	-0.321792	0.924406	0.9392426133999168	0.8528633099657026	0.9801587301587305	-0.0454906	-0.296149	-0.0462948	-0.298148
Age	hcpd	16	Leaky covariate regression	0.7854015748934473	0.6159631323013595	0.920527	0.9742574257425742	0.961097	0.993307	0.7766556312177374	0.6021690791426252	0.7771036070089992	0.6035115592718799
Matrix reasoning	hcpd	41	Leaky covariate regression	0.2365524019238161	0.0247135	0.9630591514299136	0.9280910501810656	0.9521345185427708	0.9720944497135048	0.20292498065253947	-0.00376409	0.20380424183824766	-0.00105674
Attention problems	hcpd	28	Leaky covariate regression	-0.0504455	-0.348131	0.9073728915849828	0.9343853820598008	0.8054804501208311	0.9684692816288256	-0.0454906	-0.296149	-0.0462948	-0.298148
Attention problems	hcpd	82	Leaky covariate regression	0.0180752	-0.259262	0.8778116526279457	0.926361	0.7398375884188281	0.9783349870808004	-0.0454906	-0.296149	-0.0462948	-0.298148
Age	hcpd	48	Leaky covariate regression	0.7763716388019989	0.6024010865485563	0.9482443360878524	0.983399	0.9641944818733512	0.9884729865412756	0.7766556312177374	0.6021690791426252	0.7771036070089992	0.6035115592718799
Matrix reasoning	hcpd	99	Leaky covariate regression	0.1844396617751728	-0.0184542	0.9618441509847868	0.9382778765557532	0.949176	0.986544	0.20292498065253947	-0.00376409	0.20380424183824766	-0.00105674
Matrix reasoning	hcpd	31	Leaky covariate regression	0.2002070046830178	2.5253527832558295e-05	0.9622602566355066	0.9235367372353672	0.9512592295759807	0.9760277062862376	0.20292498065253947	-0.00376409	0.20380424183824766	-0.00105674
Matrix reasoning	hcpd	48	Leaky covariate regression	0.1912569919416878	-0.00941894	0.9617809662712368	0.9310872894333844	0.9511410056093196	0.9795071642197626	0.20292498065253947	-0.00376409	0.20380424183824766	-0.00105674
Matrix reasoning	hcpd	50	Leaky covariate regression	0.1939882374269608	-0.0137312	0.9627467088214968	0.9370629370629372	0.9552180896463828	0.9814737983016592	0.20292498065253947	-0.00376409	0.20380424183824766	-0.00105674
Age	hcpd	29	Leaky covariate regression	0.7748345034761427	0.5994710276825579	0.900124	0.98351	0.9538953824797584	0.9942091217324164	0.7766556312177374	0.6021690791426252	0.7771036070089992	0.6035115592718799
Attention problems	hcpd	91	Leaky covariate regression	-0.0340353	-0.26777	0.917402	0.940707	0.8110467464738187	0.9776855778626916	-0.0454906	-0.296149	-0.0462948	-0.298148
Matrix reasoning	hcpd	77	Leaky covariate regression	0.2142551883575205	0.00586737	0.961562	0.923802	0.9383184097022904	0.9765688415881888	0.20292498065253947	-0.00376409	0.20380424183824766	-0.00105674
Age	hcpd	20	Leaky covariate regression	0.7796505208561997	0.60762	0.8971186102789848	0.9846335697399528	0.9571086364035764	0.9887608018783502	0.7766556312177374	0.6021690791426252	0.7771036070089992	0.6035115592718799
Matrix reasoning	hcpd	64	Leaky covariate regression	0.2330950211377086	0.0167902	0.9634781860736238	0.9323722149410224	0.95876	0.9805180774496556	0.20292498065253947	-0.00376409	0.20380424183824766	-0.00105674
Age	hcpd	30	Leaky covariate regression	0.772249	0.5962753744398547	0.9475198687834544	0.9823321554770318	0.9558207826685404	0.9947505147723336	0.7766556312177374	0.6021690791426252	0.7771036070089992	0.6035115592718799
Attention problems	hcpd	37	Leaky covariate regression	-0.0695786	-0.285223	0.8769701907174869	0.9423595272651876	0.8224846623030315	0.9839637801445156	-0.0454906	-0.296149	-0.0462948	-0.298148
Age	hcpd	55	Leaky covariate regression	0.7769884029305747	0.6016166044518216	0.8796151295675749	0.9702427564604542	0.9410816415390554	0.9931815722067894	0.7766556312177374	0.6021690791426252	0.7771036070089992	0.6035115592718799
Age	hcpd	84	Leaky covariate regression	0.7787180208190476	0.6060938693513029	0.9216519542352763	0.9841332804442682	0.9689177057991292	0.9920086589509786	0.7766556312177374	0.6021690791426252	0.7771036070089992	0.6035115592718799
Attention problems	hcpd	76	Leaky covariate regression	-0.0437062	-0.349917	0.8779911639226999	0.9343863912515188	0.7608155519647193	0.980302	-0.0454906	-0.296149	-0.0462948	-0.298148
Matrix reasoning	hcpd	11	Leaky covariate regression	0.2319543591830696	0.0220931	0.9636181835614306	0.9280020570840832	0.9451749087795388	0.9750708012481628	0.20292498065253947	-0.00376409	0.20380424183824766	-0.00105674
Matrix reasoning	hcpd	82	Leaky covariate regression	0.2243054998895823	0.0143718	0.9609013035248782	0.9203942380591356	0.9424921156818568	0.9821422135616744	0.20292498065253947	-0.00376409	0.20380424183824766	-0.00105674
Matrix reasoning	hcpd	88	Leaky covariate regression	0.1804582905854589	-0.0185271	0.9609955319055604	0.9346007604562736	0.9509292675060388	0.9821406061636608	0.20292498065253947	-0.00376409	0.20380424183824766	-0.00105674
Attention problems	hcpd	63	Leaky covariate regression	-0.0888145	-0.352105	0.9110170410364206	0.9337670017740982	0.8586228735194823	0.9768742333501698	-0.0454906	-0.296149	-0.0462948	-0.298148
Matrix reasoning	hcpd	10	Leaky covariate regression	0.2225317959873871	0.0153104	0.9668328823312048	0.928242	0.9421328616452536	0.9746360472785366	0.20292498065253947	-0.00376409	0.20380424183824766	-0.00105674
Attention problems	hcpd	4	Leaky covariate regression	-0.0935342	-0.369481	0.9252294311329916	0.9387264717661192	0.8030488262039762	0.9812566536117026	-0.0454906	-0.296149	-0.0462948	-0.298148
Matrix reasoning	hcpd	33	Leaky covariate regression	0.1945566192782099	-0.00504117	0.9583916842607478	0.9188916876574308	0.942405	0.95548	0.20292498065253947	-0.00376409	0.20380424183824766	-0.00105674
Attention problems	hcpd	51	Leaky covariate regression	-0.0422923	-0.296448	0.9149	0.9364398119762928	0.8322853578385165	0.9711914856816044	-0.0454906	-0.296149	-0.0462948	-0.298148
Matrix reasoning	hcpd	62	Leaky covariate regression	0.214027	0.00725295	0.9630791783618398	0.9193427931292008	0.9448940217093776	0.9891774891774894	0.20292498065253947	-0.00376409	0.20380424183824766	-0.00105674
Attention problems	hcpd	90	Leaky covariate regression	-0.0372605	-0.29867	0.9627256279563224	0.9409127954360228	0.9075075051361624	0.9828634307207224	-0.0454906	-0.296149	-0.0462948	-0.298148
Attention problems	hcpd	62	Leaky covariate regression	-0.0467587	-0.263154	0.8949869026014325	0.937945	0.7715783336615591	0.9785522318926392	-0.0454906	-0.296149	-0.0462948	-0.298148
Matrix reasoning	hcpd	80	Leaky covariate regression	0.202338	-0.00198235	0.9644686910396548	0.9246798895305046	0.9515491318576048	0.9924418711140768	0.20292498065253947	-0.00376409	0.20380424183824766	-0.00105674
Matrix reasoning	hcpd	72	Leaky covariate regression	0.2040189558568601	0.00294218	0.9646443182334412	0.9294478527607362	0.9458322788051572	0.971606	0.20292498065253947	-0.00376409	0.20380424183824766	-0.00105674
Age	hcpd	83	Leaky covariate regression	0.782863	0.6125491418026221	0.8949528664404046	0.9767441860465116	0.9536342052566342	0.9912506992033804	0.7766556312177374	0.6021690791426252	0.7771036070089992	0.6035115592718799
Attention problems	hcpd	11	Leaky covariate regression	-0.0472571	-0.23174	0.9239647789757908	0.933547	0.8683523069930379	0.9840536860886308	-0.0454906	-0.296149	-0.0462948	-0.298148
Age	hcpd	25	Leaky covariate regression	0.7861749736083848	0.6172148386860992	0.9655332267083832	0.9864918553833928	0.9742446065239652	0.9949485941617988	0.7766556312177374	0.6021690791426252	0.7771036070089992	0.6035115592718799
Matrix reasoning	hcpd	22	Leaky covariate regression	0.2200231341920427	0.00566696	0.9599740831025896	0.9142419601837672	0.952848	0.9844877344877346	0.20292498065253947	-0.00376409	0.20380424183824766	-0.00105674
Attention problems	hcpd	33	Leaky covariate regression	-0.0489725	-0.28782	0.9007091136927159	0.9372857430933657	0.7848946904202502	0.9886173009876816	-0.0454906	-0.296149	-0.0462948	-0.298148
Matrix reasoning	hcpd	0	Leaky covariate regression	0.2060224027896493	0.00910132	0.9609794231515824	0.9287133631395926	0.9472533359188182	0.9874806082120586	0.20292498065253947	-0.00376409	0.20380424183824766	-0.00105674
Attention problems	hcpd	15	Leaky covariate regression	0.00349454	-0.209371	0.9281158852612584	0.937461	0.8696927759691083	0.9830795879115952	-0.0454906	-0.296149	-0.0462948	-0.298148
Matrix reasoning	hcpd	34	Leaky covariate regression	0.194345	-0.0151083	0.9600321345497856	0.9327839299510688	0.95156	0.9879683245650148	0.20292498065253947	-0.00376409	0.20380424183824766	-0.00105674
Matrix reasoning	hcpd	84	Leaky covariate regression	0.1707104332009504	-0.0311143	0.9609344539295348	0.9281740010116338	0.9529540730157045	0.9696772914974792	0.20292498065253947	-0.00376409	0.20380424183824766	-0.00105674
Matrix reasoning	hcpd	28	Leaky covariate regression	0.2224695512346763	0.0112649	0.9640700016017416	0.9278797145769624	0.9488000356905222	0.9780287178007072	0.20292498065253947	-0.00376409	0.20380424183824766	-0.00105674
Attention problems	hcpd	96	Leaky covariate regression	-0.0337989	-0.17505	0.9100707994593188	0.937889	0.8967913519545316	0.976244	-0.0454906	-0.296149	-0.0462948	-0.298148
Age	hcpd	41	Leaky covariate regression	0.7673343215962813	0.5877825757340184	0.9000636614415659	0.9860248447204968	0.9579754131560166	0.9969876803151528	0.7766556312177374	0.6021690791426252	0.7771036070089992	0.6035115592718799
Matrix reasoning	hcpd	3	Leaky covariate regression	0.1606581401997888	-0.0369784	0.9610247298977838	0.9088651601688602	0.940212	0.962481	0.20292498065253947	-0.00376409	0.20380424183824766	-0.00105674
Age	hcpd	12	Leaky covariate regression	0.7843171837937568	0.6141088402819463	0.9284709854920395	0.9853523357086302	0.9682954239226388	0.9957426856428426	0.7766556312177374	0.6021690791426252	0.7771036070089992	0.6035115592718799
Matrix reasoning	hcpd	46	Leaky covariate regression	0.1560338747317526	-0.0406461	0.964156	0.9345818368394048	0.955677	0.982828	0.20292498065253947	-0.00376409	0.20380424183824766	-0.00105674
Attention problems	hcpd	27	Leaky covariate regression	-0.0268914	-0.273221	0.9028323068659015	0.9371980676328504	0.8006839346622584	0.9830432039120888	-0.0454906	-0.296149	-0.0462948	-0.298148
Matrix reasoning	hcpd	51	Leaky covariate regression	0.1515966602249131	-0.0439301	0.9620470706979972	0.9301461481297992	0.9563992482971838	0.987193	0.20292498065253947	-0.00376409	0.20380424183824766	-0.00105674
Age	hcpd	6	Leaky covariate regression	0.7686507393835026	0.5901383265223843	0.8845212901181376	0.9833860759493672	0.9378918846472568	0.9945702175335188	0.7766556312177374	0.6021690791426252	0.7771036070089992	0.6035115592718799
Matrix reasoning	hcpd	19	Leaky covariate regression	0.2228680878981899	0.0138028	0.961766	0.9263427109974424	0.9536036111511412	0.9861456925390886	0.20292498065253947	-0.00376409	0.20380424183824766	-0.00105674
Matrix reasoning	hcpd	20	Leaky covariate regression	0.2193488772781514	0.0098414	0.9628933678595604	0.9337934560327198	0.949082	0.9753413786604044	0.20292498065253947	-0.00376409	0.20380424183824766	-0.00105674
Matrix reasoning	hcpd	44	Leaky covariate regression	0.2184767152831816	0.00991378	0.9619959379137796	0.9274691358024691	0.9539094949888284	0.9802839273332398	0.20292498065253947	-0.00376409	0.20380424183824766	-0.00105674
Age	hcpd	90	Leaky covariate regression	0.7642678058521141	0.5839925294369666	0.9374400352391206	0.9730438038187944	0.965135	0.9951830348712364	0.7766556312177374	0.6021690791426252	0.7771036070089992	0.6035115592718799
Matrix reasoning	hcpd	25	Leaky covariate regression	0.1913112959335673	-0.0106598	0.962918	0.9317492416582408	0.9491636758828492	0.9273229072345862	0.20292498065253947	-0.00376409	0.20380424183824766	-0.00105674
Age	hcpd	75	Leaky covariate regression	0.780305	0.6070786827191335	0.9543577339652832	0.9780392156862744	0.9813018534927842	0.99531	0.7766556312177374	0.6021690791426252	0.7771036070089992	0.6035115592718799
[truncated: 121 more rows]

## Sheet: figure_5
pheno	dataset	seed	leakage_type	r	q2	r_coef	feat_overlap	r_yp	spearman_network_feat	mean_r	mean_q2	med_r	med_q2
[truncated: 1,500 more rows]

[truncated: 19 more sheets: figure_6, figure_7, figure_8, figure_9, figure_10, figure_s1, figure_s2, figure_s3, figure_s4, figure_s5, figure_s6, figure_s7, figure_s8, figure_s9, figure_s10, figure_s11, figure_s12, figure_s13, figure_s14]
